# Supplementary material for: Velvet Antler Mobilizes Endothelial Progenitor Cells to Promote Angiogenesis and Repair Vascular Endothelial Injury in Rats Following Myocardial Infarction
Source: Front Physiol. 2019 Jan 17;9:1940. doi: 10.3389/fphys.2018.01940 (PMC6344410; doi:10.3389/fphys.2018.01940)
Supplement: TABLE S1 — LC-MS analysis (score greater than 0.1). [file Table_1.xls]

## Sheet: Sheet1
Name	tR(s)	m/z(Da)	MS2 impact energy(ev)	rtmin	rtmax	into	intb	maxo	sn	Method	Score	Note	Database	ID in Database	Molecular formula	CAS Number
Riboflavin B2	432.156	377.146	15	7.13609	7.26729	494711	493482	68210.5	100	MS2	1	Delta=-0.00091Da; 2.41286PPM	Main Standard Library	198-1125-1191-2837	C17H20N4O6	83-88-5
5,2'-Dihydroxyflavone	730.111	255.066	15	12.0106	12.2807	542509	542493	79267.4	79266	MS2	1	Delta=0.00050Da; 1.97163PPM	METLIN LOCAL	20025533-25533-26973-92131	C15H10O4
Anthralin	268.481	227.079	15	4.36649	4.58274	733699	732643	109679	198	MS2	1	Delta=0.00917Da; 40.3899PPM	METLIN LOCAL	20000471-471-609-2237	C14H10O3	1143-38-0
Dodecanedioic aicd	1062.43	253.141	15	17.6224	17.7931	822826	780431	130633	23	MS2	1	Delta=0.00083Da; 3.2788PPM	Main Standard Library	763-1172-1250-2972	C12H22O4	693-23-2
Galangin	723.379	271.061	15	11.9667	12.1464	1.03382e+06	1.03381e+06	186287	186286	MS2	1	Delta=0.00051Da; 1.89652PPM	METLIN LOCAL	20022807-22807-24287-84000	C15H10O5	548-83-4
3-Indolepropionic acid	689.117	190.087	15	11.3761	11.5722	2.50827e+06	2.46264e+06	427822	152	MS2	1	Delta=0.00062Da; 3.26167PPM	Main Standard Library	1277-1184-1266-3016	C11H11NO2	830-96-6
Diisooctyl phthalate	1445.49	413.267	15	24.0293	24.2593	3.18635e+06	3.18634e+06	311247	311246	MS2	1	Delta=0.00126Da; 3.04888PPM	Main Standard Library	828-1189-1274-3036	C24H38O4	27554-26-3
Arg Ile Val Leu Val	1505.72	599.43	15	25.0114	25.1783	4.33938e+06	4.32985e+06	1.13445e+06	347	MS2	1	Delta=0.00571Da; 9.53243PPM	METLIN LOCAL	20195684-195684-197118-605000	C28H54N8O6
DG(16:0/16:0/0:0)	1599.65	591.497	15	26.5778	26.7247	8.1478e+06	8.12262e+06	1.64088e+06	279	MS2	1	Delta=0.00146Da; 2.46352PPM	METLIN LOCAL	20003565-3565-4115-14185	C35H68O5	30334-71-5
Oleamide	1310.22	282.28	15	21.7945	21.902	1.33568e+07	1.32841e+07	2.91923e+06	199	MS2	1	Delta=0.00129Da; 4.56993PPM	Main Standard Library	318-604-648-1492	C18H35NO	301-02-0
Erucamide	1505.72	338.342	15	25.0333	25.1582	1.39096e+07	1.382e+07	2.05462e+06	378	MS2	1	Delta=0.00032Da; 0.945788PPM	Main Standard Library	733-705-757-1749	C22H43NO	112-84-5
7-Ketocholesterol	1445.49	401.342	15	24.0077	24.1754	1.26589e+08	1.26192e+08	35160928	1043	MS2	1	Delta=0.00205Da; 5.10786PPM	Main Standard Library	1127-396-435-1031	C27H44O2	566-28-9
cis-7-Hexadecenoic Acid	1368.11	253.216	15	22.6672	22.9123	2.30217e+06	2.29001e+06	259881	223	MS2	1	Delta=-0.00082Da; 3.23382PPM	METLIN LOCAL	20022128-22128-23200-79673	C16H30O2	2416-19-5
Pyruvate	1755.6	87.0083	15	29.1927	29.3729	2.68026e+06	2.49887e+06	261370	67	MS2	1	Delta=-0.00042Da; 4.88019PPM	METLIN LOCAL	20000060-60-94-349	C3H4O3	127-17-3
Stearic acid	1725.7	283.263	15	28.67	28.874	2.55408e+06	2.52702e+06	255652	172	MS2	1	Delta=-0.00112Da; 3.93772PPM	METLIN LOCAL	20000118-118-171-638	C18H36O2	57-11-4
Pyruvic acid	1767.89	87.0083	15	29.3729	29.5329	2.90513e+06	2.74147e+06	313393	81	MS2	1	Delta=-0.00121Da; 13.9067PPM	Main Standard Library	211-1074-1137-2731	C3H4O3	127-17-3
tricosanoic acid	1536.99	353.341	15	25.5274	25.726	4.1102e+06	4.09957e+06	892153	692	MS2	1	Delta=-0.00148Da; 4.19561PPM	METLIN LOCAL	20003524-3524-4068-14024	C23H46O2	2433-96-7
heneicosanoic acid	1505.37	325.31	15	25.0025	25.178	5.95055e+06	5.94226e+06	1.51625e+06	674	MS2	1	Delta=-0.00126Da; 3.87767PPM	METLIN LOCAL	20003522-3522-4066-14017	C21H42O2	2363-71-5
Glycoursodeoxycholic acid	1161.56	448.305	15	19.2686	19.45	9.12638e+06	9.1233e+06	2.35904e+06	3628	MS2	1	Delta=-0.00120Da; 2.67675PPM	Main Standard Library	657-2345-3084-7099	C26H43NO5	64480-66-6
Palmitic acid	1407.67	255.232	15	23.3743	23.549	9.73406e+06	9.66287e+06	2345576	750	MS2	1	Delta=-0.00099Da; 3.89597PPM	METLIN LOCAL	20000116-116-167-622	C16H32O2	57-10-3
10E,12Z-Octadecadienoic acid	1384.97	279.232	15	22.9974	23.1728	2.03435e+07	2.03207e+07	4.63055e+06	1453	MS2	1	Delta=-0.00117Da; 4.20574PPM	METLIN LOCAL	20013056-13056-13695-48857	C18H32O2	2420-56-6
Petroselinic acid	1419.51	281.247	15	23.5708	23.7455	5.9151e+07	5.91337e+07	16360552	8032	MS2	1	Delta=-0.00121Da; 4.30188PPM	METLIN LOCAL	20002949-2949-3323-11316	C18H34O2	593-39-5
Farnesylacetone	1334.53	245.227	15	22.1587	22.3253	6.2808e+06	6.09098e+06	1.28371e+06	86	MS2	0.97956	Delta=0.00033Da; 1.34569PPM	Main Standard Library	713-1680-1983-4666	C18H30O	762-29-8
Dl-Malic acid	51.7499	133.014	15	0.801841	0.964995	2.83579e+08	2.83563e+08	73357264	45767	MS2	0.96942	Delta=-0.00207Da; 15.5623PPM	Main Standard Library	787-1638-1930-4550	C4H6O5	617-48-1
Inosine	73.3135	267.072	15	1.02765	1.26511	3.65058e+06	3.64014e+06	651860	178	MS2	0.96937	Delta=-0.00116Da; 4.34339PPM	Main Standard Library	598-1416-1655-3909	C10H12N4O5	58-63-9
Lignoceric acid	1552.81	367.356	15	25.7926	25.9235	3.64638e+06	3.61322e+06	844727	290	MS2	0.96497	Delta=-0.00169Da; 4.59358PPM	METLIN LOCAL	20000328-328-447-1669	C24H48O2	557-59-5
1-Methyladenosine	225.643	282.12	15	3.65359	3.84648	703525	703513	126190	126189	MS2	0.96486	Delta=0.00064Da; 2.26854PPM	Main Standard Library	1458-165-192-472	C11H15N5O4	15763-06-1
CINCHONIDINE	1039.78	295.189	15	17.2432	17.4356	5.03792e+06	4.99434e+06	898736	327	MS2	0.96406	Delta=0.00824Da; 27.9219PPM	METLIN LOCAL	20021136-21136-21871-74620	C19H22N2O	485-71-2
Glycocholic acid	1082.39	464.3	15	17.9451	18.1547	8.61492e+06	8.61267e+06	1.64341e+06	3580	MS2	0.96292	Delta=-0.00010Da; 0.215378PPM	Main Standard Library	169-2355-3100-7110	C26H43NO6	475-31-0
9-Aminoacridine	926.536	193.086	15	15.3265	15.5346	1.83776e+07	1.83309e+07	2.91003e+06	1184	MS2	0.96278	Delta=0.00909Da; 47.0963PPM	METLIN LOCAL	20020663-20663-21304-72513	C13H10N2	90-45-9
Dl-Glutamic acid	49.1959	130.05	15	0.744534	0.874598	1.36742e+08	1.36423e+08	46810556	1034	MS2	0.96236	Delta=-0.00039Da; 2.99884PPM	Main Standard Library	796-1237-1361-3220	C5H9NO4	617-65-2
Cytidine	51.4083	244.093	15	0.801694	0.99161	1.35158e+08	1.3515e+08	62298228	33657	MS2	0.96154	Delta=0.00077Da; 3.15453PPM	Main Standard Library	911-355-393-933	C9H13N3O5	65-46-3
Hypoxanthine	53.64	137.046	15	0.819932	1.03245	1.29035e+09	1.28997e+09	204573568	9199	MS2	0.96149	Delta=-0.00035Da; 2.55389PPM	Main Standard Library	611-1334-1549-3658	C5H4N4O	68-94-0
BIOCHANIN A, DIMETHYL ETHER	696.932	313.108	15	11.507	11.7029	366967	361219	59986.5	42	MS2	0.95868	Delta=0.00078Da; 2.48489PPM	METLIN LOCAL	20021541-21541-22405-76684	C18H16O5	1162-82-9
N6-Succinyl adenosine	274.964	384.116	15	4.49608	4.69046	834955	832531	164291	234	MS2	0.95809	Delta=-0.00081Da; 2.10874PPM	Main Standard Library	400-807-868-2013	C14H17N5O8	4542-23-8
Propionyl-L-carnitine	58.3481	218.139	15	0.933965	1.05295	2.42209e+07	2.4157e+07	8947150	1501	MS2	0.95489	Delta=-0.00046Da; 2.10875PPM	Main Standard Library	241-777-836-1936	C10H19NO4	17298-37-2
Spectinomycin	995.235	333.168	15	16.4799	16.6749	2.15072e+07	2.14419e+07	4.2826e+06	797	MS2	0.9548	Delta=0.00004Da; 0.12006PPM	Main Standard Library	159-824-885-2059	C14H24N2O7	1695-77-8
D-Phenylalanine	106.242	166.087	15	1.70725	1.83442	4.05783e+07	4.03065e+07	5751460	220	MS2	0.94987	Delta=0.00023Da; 1.38482PPM	Main Standard Library	1522-1156-1232-2932	C9H11NO2	673-06-3
1-Methylhistidine	45.8139	170.093	15	0.682013	0.838296	4.13179e+07	4.12632e+07	9050442	2340	MS2	0.94884	Delta=0.00097Da; 5.70277PPM	Main Standard Library	1453-616-661-1521	C7H11N3O2	332-80-9
Dl-Indole-3-lactic acid	268.481	188.071	15	4.36649	4.58274	2.51204e+07	2.51054e+07	3917866	2277	MS2	0.94505	Delta=0.00057Da; 3.03077PPM	Main Standard Library	792-1482-1728-4082	C11H11NO3	832-97-3
Abietic acid	1244.88	303.233	15	20.6627	20.8546	1.44461e+07	1.4419e+07	3202571	349	MS2	0.94482	Delta=0.00153Da; 5.04563PPM	Main Standard Library	1113-168-195-477	C20H30O2	514-10-3
Arachidonic acid	1379.84	303.232	15	22.9123	23.0829	4.18206e+08	4.18137e+08	100506272	30821	MS2	0.9407	Delta=-0.00077Da; 2.53931PPM	Main Standard Library	1053-1835-2251-5298	C20H32O2	506-32-1
1-Stearoyl-Sn-Glycerol-3-Phosphocholine	1404.48	524.373	15	23.3027	23.4905	1.29596e+08	1.29584e+08	28342786	7914	MS2	0.93854	Delta=0.00221Da; 4.21456PPM	Main Standard Library	1446-347-384-906	C26H54NO7P	19420-57-6
Deoxycholic acid	1241.04	357.279	15	20.5994	20.748	1.8109e+06	1.77361e+06	488835	119	MS2	0.93764	Delta=-0.00084Da; 2.3511PPM	Main Standard Library	870-1221-1336-3177	C24H40O4	83-44-3
1-Oleoyl-Sn-Glycero-3-Phosphocholine	1362.07	522.357	15	22.5979	22.7856	9.34101e+07	9.33821e+07	19304684	3365	MS2	0.93758	Delta=0.00197Da; 3.77137PPM	Main Standard Library	1448-1001-1063-2565	C26H52NO7P	19420-56-5
Glycocholic acid	1082.18	430.296	15	17.9474	18.1448	2.30169e+06	2.30167e+06	498055	498054	MS2	0.93642	Delta=0.00056Da; 1.30143PPM	Main Standard Library	659-2079-2662-6238	C26H43NO6	475-31-0
5-Formylsalicylic acid	1151.75	149.024	15	19.0915	19.2792	3.76646e+08	3.67755e+08	79203488	209	MS2	0.93468	Delta=0.00075Da; 5.03276PPM	Main Standard Library	1178-1201-1293-3087	C8H6O4	616-76-2
1-Palmitoyl-Sn-Glycero-3-Phosphocholine	1345.79	496.341	15	22.3464	22.5137	1.39859e+08	1.39787e+08	36156864	2444	MS2	0.93387	Delta=0.00052Da; 1.04767PPM	Main Standard Library	1447-349-386-913	C24H50NO7P	17364-16-8
Nefiracetam	641.504	285.095	15	10.6261	10.7587	625787	594705	88042	27	MS2	0.9337	Delta=-0.00499Da; 17.5029PPM	GNPS LOCAL	4659-3184-3184-3184
Guanine	121.406	152.057	15	1.93988	2.13048	6.32132e+07	6.31061e+07	11187991	1754	MS2	0.93227	Delta=-0.00040Da; 2.63059PPM	Main Standard Library	648-1341-1557-3681	C5H5N5O	73-40-5
Allopurinol	118.917	137.046	15	1.85563	2.06544	2.16274e+08	2.15862e+08	31318882	1407	MS2	0.93172	Delta=0.00070Da; 5.10777PPM	Main Standard Library	1074-1264-1401-3306	C5H4N4O	315-30-0
Chlormadinone acetate	1090.01	405.184	15	18.058	18.2553	874136	874123	196175	196174	MS2	0.93066	Delta=-0.00025Da; 0.617004PPM	Main Standard Library	968-939-1000-2380	C23H29ClO4	302-22-7
Dl-Norleucine	50.2978	118.086	15	0.704719	0.99161	1.82805e+09	1.7824e+09	550123264	663	MS2	0.92991	Delta=-0.00001Da; 0.0846837PPM	Main Standard Library	784-1408-1647-3888	C6H13NO2	616-06-8
Palmitoylethanolamide	1353.36	300.29	15	22.4716	22.6391	1.4037e+07	1.38991e+07	3151097	208	MS2	0.9286	Delta=0.00081Da; 2.69739PPM	Main Standard Library	293-443-484-1127	C18H37NO2	544-31-0
Cis-8,11,14-Eicosatrienoic acid	1412.94	305.248	15	23.4833	23.637	3.21922e+07	3.21636e+07	8.1034e+06	3701	MS2	0.9286	Delta=-0.00129Da; 4.22608PPM	Main Standard Library	948-2016-2551-5997	C20H34O2	1783-84-2
Eplerenone	1154.24	437.194	15	19.1548	19.3207	854150	854140	171493	171492	MS2	0.92559	Delta=0.00016Da; 0.36597PPM	GNPS LOCAL	4475-2945-2945-2945
Glycerol 1-hexadecanoate	1375.75	331.285	15	22.8481	23.0104	2.14989e+08	2.14833e+08	56606984	4560	MS2	0.92303	Delta=0.00070Da; 2.11299PPM	Main Standard Library	662-757-816-1887	C19H38O4	542-44-9
Cis-10-Nonadecenoic acid	1349.55	297.279	15	22.388	22.5771	2.61322e+06	2.58066e+06	298029	87	MS2	0.92281	Delta=0.00007Da; 0.235469PPM	Main Standard Library	952-772-831-1920	C19H36O2	73033-09-7
cis-4,10,13,16-Docosatetraenoic Acid	1422.11	331.263	15	23.6151	23.7908	3.99661e+07	3.99555e+07	9400325	7324	MS2	0.92169	Delta=-0.00127Da; 3.81996PPM	METLIN LOCAL	20022127-22127-23198-79665	C22H36O2	122068-08-0
ANTHRAQUINONE	873.921	209.06	15	14.478	14.6747	1.61539e+06	1.58205e+06	268354	74	MS2	0.9215	Delta=0.00070Da; 3.35214PPM	METLIN LOCAL	20020932-20932-21611-73625	C14H8O2	84-65-1
2-Aminopropanol	1672.8	76.0761	15	27.8381	27.9427	6.90147e+06	6.85473e+06	1.01514e+06	300	MS2	0.92091	Delta=0.00038Da; 4.95845PPM	METLIN LOCAL	20002627-2627-2919-9866	C3H9NO	6168-72-5
4-Cholesten-3-One	1528.41	385.347	15	25.3888	25.5361	2.64458e+07	2.64458e+07	7765321	7765320	MS2	0.92051	Delta=0.00141Da; 3.65904PPM	Main Standard Library	1231-402-441-1047	C27H44O	601-57-0
Roxatidine acetate HCl	1380.62	349.212	15	22.9096	23.0925	5.11713e+07	5.11454e+07	13276706	1885	MS2	0.92016	Delta=-0.00017Da; 0.486811PPM	GNPS LOCAL	78324-5463-5463-5463		93793-83-0
13(Z)-Docosenoic Acid	1500.15	337.31	15	24.9139	25.0895	2.79234e+06	2.78893e+06	796172	626	MS2	0.91991	Delta=-0.00127Da; 3.76937PPM	METLIN LOCAL	20002951-2951-3327-11332	C22H42O2	112-86-7
L-Tyrosine	56.0379	182.081	15	0.838296	1.03245	9.63934e+07	9.62584e+07	15886515	1901	MS2	0.91963	Delta=0.00105Da; 5.76665PPM	Main Standard Library	498-1154-1230-2926	C9H11NO3	60-18-4
5(Z),11(Z),14(Z)-Eicosatrienoic acid	1405.06	305.247	15	23.3284	23.4833	2.63739e+07	2.6345e+07	6273097	2865	MS2	0.91753	Delta=-0.00112Da; 3.66711PPM	METLIN LOCAL	20013293-13293-13935-49589	C20H34O2	7019-85-4
MLS002154263-01!Clofilium tosylate92953-10-1	1152.99	338.267	15	19.1339	19.3	2.25877e+06	2.1802e+06	410690	46	MS2	0.9171	Delta=0.00577Da; 17.0575PPM	GNPS LOCAL	85788-8678-8678-8678
glutamine	48.1105	145.061	15	0.740314	0.883093	4.74645e+07	4.74631e+07	21393078	34183	MS2	0.91701	Delta=0.00131Da; 9.03066PPM	GNPS LOCAL	81812-1620-1620-1620		585-21-7
Uracil	52.9856	111.019	15	0.801841	0.985991	2.44366e+07	2.33228e+07	4.00155e+06	121	MS2	0.91698	Delta=-0.00242Da; 21.798PPM	Main Standard Library	51-1575-1849-4373	C4H4N2O2	66-22-8
3-Hydroxybenzyl alcohol	1205.2	107.05	15	20.001	20.1735	1.67926e+06	1.5116e+06	327573	33	MS2	0.91451	Delta=0.00010Da; 0.934146PPM	Main Standard Library	1286-1347-1565-3702	C7H8O2	620-24-6
Dl-Lactic acid	56.6272	89.0239	15	0.842397	1.02765	1.23873e+09	1.19222e+09	200755856	79	MS2	0.91396	Delta=-0.00240Da; 26.9591PPM	Main Standard Library	790-1925-2414-5690	C3H6O3	50-21-5
Citric acid	51.7499	191.019	15	0.78222	0.923376	2.37065e+07	2.36757e+07	6019730	1971	MS2	0.91276	Delta=-0.00055Da; 2.87929PPM	Main Standard Library	941-1414-1653-3903	C6H8O7	77-92-9
Hypoxanthine	73.3135	135.031	15	1.00653	1.30886	1.30515e+07	1.29687e+07	1.72296e+06	813	MS2	0.91178	Delta=-0.00203Da; 15.0336PPM	Main Standard Library	611-1571-1843-4358	C5H4N4O	68-94-0
25-Hydroxycholecalciferol (25-hydroxyvitamin D3)	1456.87	423.324	15	24.1754	24.3441	2.75302e+06	2.67827e+06	579294	43	MS2	0.9114	Delta=0.00078Da; 1.84973PPM	METLIN LOCAL	20000144-144-203-756	C27H44O2	19356-17-3
All-cis-4,7,10,13,16-docosapentaenoic acid	1308.94	331.264	15	21.7718	22.0082	3.76417e+06	3.44313e+06	531324	40	MS2	0.91104	Delta=0.00207Da; 6.2488PPM	Main Standard Library	1077-228-263-637	C22H34O2	25182-74-5
Stearamide	1415.71	284.295	15	23.4905	23.6763	5.79734e+08	5.79734e+08	121359240	121359239	MS2	0.90993	Delta=-0.00110Da; 3.86921PPM	Main Standard Library	153-1485-1732-4092	C18H37NO	124-26-5
9,10-DiHOME	1167.85	337.236	15	19.3819	19.5495	1.60744e+06	1.58946e+06	242146	46	MS2	0.90664	Delta=0.00061Da; 1.81766PPM	METLIN LOCAL	20013620-13620-14274-50643	C18H34O4	263399-34-4
Choline	48.1016	104.107	15	0.725242	0.874598	2.68146e+09	2.67988e+09	800944704	4411	MS2	0.90544	Delta=-0.00077Da; 7.39621PPM	Main Standard Library	961-1266-1403-3312	C5H13NO	62-49-7
arginine	46.9891	175.119	15	0.704719	0.856804	6.80023e+07	6.79915e+07	17509504	7296	MS2	0.90367	Delta=0.00133Da; 7.59482PPM	GNPS LOCAL	81782-1590-1590-1590		332360-01-7
Xylazine	464.743	221.111	15	7.48576	8.0069	9.11295e+06	9.09792e+06	756308	618	MS2	0.90226	Delta=0.00057Da; 2.58325PPM	METLIN LOCAL	20020525-20525-21126-71832	C12H16N2S	NA
2-hydroxyhexadecanoic acid	1226.49	271.227	15	20.1892	20.7349	5.2144e+06	5.05286e+06	330078	81	MS2	0.90108	Delta=-0.00088Da; 3.23501PPM	METLIN LOCAL	20012866-12866-13484-48157	C16H32O3	764-67-0
myo-Inositol	48.1016	203.053	15	0.725242	0.874598	2.40822e+08	2.40781e+08	86593928	8642	MS2	0.89903	Delta=0.00030Da; 1.50202PPM	METLIN LOCAL	20000085-85-128-477	C6H12O6	87-9-8
7Z, 10Z, 13Z, 16Z, 19Z-docosapentaenoic acid	1394.44	329.247	15	23.1728	23.3284	1.95093e+07	1.9496e+07	4915242	2637	MS2	0.89734	Delta=-0.00119Da; 3.61398PPM	METLIN LOCAL	20012834-12834-13438-47974	C22H34O2	24880-45-3
L-Glutamic acid	49.297	146.045	15	0.740314	0.903289	3.07233e+08	3.0721e+08	108234352	61041	MS2	0.89717	Delta=-0.00293Da; 20.0623PPM	Main Standard Library	531-1657-1953-4598	C5H9NO4	56-86-0
Ginkgoic acid	1271.21	345.242	15	21.0956	21.3675	3.07839e+06	3.07343e+06	434635	436	MS2	0.89538	Delta=-0.00146Da; 4.23893PPM	METLIN LOCAL	20021007-21007-21716-74036	C22H34O3	22910-60-7
δ2-cis Eicosenoic Acid	1463.26	309.279	15	24.3	24.4976	3.17944e+06	3.17473e+06	771418	845	MS2	0.8941	Delta=-0.00108Da; 3.49332PPM	METLIN LOCAL	20022137-22137-23217-79742	C20H38O2	93772-82-8
Hexadecanamide	1420.58	256.264	15	23.5951	23.7583	5.04981e+07	5.03518e+07	5.24568e+06	232	MS2	0.88333	Delta=0.00207Da; 8.07761PPM	Main Standard Library	631-119-141-353	C16H33NO	629-54-9
Abiraterone	1335.78	351.251	15	22.1795	22.3464	3.31081e+06	3.23616e+06	639946	80	MS2	0.88091	Delta=-0.00094Da; 2.67615PPM	GNPS LOCAL	5275-3792-3792-3792
D-Pantothenic acid	226.933	220.119	15	3.67513	3.86795	7.16512e+06	7.12389e+06	1.26078e+06	277	MS2	0.88083	Delta=0.00020Da; 0.908602PPM	Main Standard Library	758-306-343-837	C9H17NO5	137-08-6
L-Tryptophan	268.481	205.098	15	4.36649	4.58274	2.35409e+07	2.34633e+07	3.69106e+06	897	MS2	0.88005	Delta=0.00145Da; 7.0698PPM	Main Standard Library	499-1407-1646-3885	C11H12N2O2	73-22-3
B26A24	936.219	225.197	15	15.4922	15.6907	1.33029e+07	1.32488e+07	2.08169e+06	366	MS2	0.87981	Delta=0.00076Da; 3.37483PPM	GNPS LOCAL	81142-9199-9199-9199
trans-Vaccenic acid	1350.82	283.264	15	22.3253	22.6804	6.37868e+06	6.37866e+06	434012	434011	MS2	0.87862	Delta=0.00026Da; 0.917873PPM	Main Standard Library	72-767-826-1908	C18H34O2	693-72-1
Histamine	43.5145	112.087	15	0.639267	0.783152	6.72627e+06	6.53948e+06	1.92094e+06	148	MS2	0.87842	Delta=-0.00023Da; 2.05197PPM	Main Standard Library	622-372-410-972	C5H9N3	51-45-6
N-Tetradecanamide	1287.1	228.233	15	21.3448	21.5382	2.28632e+07	2.22352e+07	4.81031e+06	651	MS2	0.87669	Delta=0.00034Da; 1.48971PPM	Main Standard Library	332-741-797-1836	C14H29NO	638-58-4
Garhwalin	1129.95	337.075	15	18.7469	18.9181	2.41668e+06	2.39896e+06	425879	172	MS2	0.87609	Delta=0.00473Da; 14.0473PPM	METLIN LOCAL	20024872-24872-26307-90120	C19H12O6
α-Ionone	955.658	193.159	15	15.8215	16.0369	7.21641e+06	7.02996e+06	798728	40	MS2	0.87188	Delta=0.00096Da; 4.96999PPM	Main Standard Library	16-1332-1547-3652	C13H20O	127-41-3
Pantothenic Acid	225.378	218.103	15	3.66576	3.8712	2.408e+06	2.40758e+06	382719	2135	MS2	0.86956	Delta=-0.00085Da; 3.90641PPM	METLIN LOCAL	20000162-162-231-863	C9H17NO5	137-08-6
SM(d18:1/16:0)	1559.65	703.577	15	25.8903	26.077	1.88945e+08	1.88916e+08	43035940	8212	MS2	0.86728	Delta=0.00203Da; 2.89106PPM	METLIN LOCAL	20018831-18831-19399-66510	C39H79N2O6P	6254-89-3
64-77-7	831.68	293.094	15	13.7745	13.9692	9.48617e+07	9.48601e+07	20043930	32688	MS2	0.86707	Delta=-0.00139Da; 4.74251PPM	GNPS LOCAL	77023-6232-6232-6232
XANTHONE	913.583	197.06	15	15.1156	15.3385	2.297e+07	2.2873e+07	3159942	697	MS2	0.86702	Delta=0.00065Da; 3.30255PPM	METLIN LOCAL	20020700-20700-21348-72678	C13H8O2	90-47-1
Taurine	49.1959	126.022	15	0.744534	0.894001	8.88199e+07	8.88159e+07	24085574	17828	MS2	0.86603	Delta=0.00031Da; 2.43055PPM	METLIN LOCAL	20000023-23-39-144	C2H7NO3S	107-35-7
8-Hydroxymianserin	1029.45	281.173	15	17.0722	17.2432	8.33077e+06	8.27483e+06	1.74223e+06	378	MS2	0.86587	Delta=0.00809Da; 28.7643PPM	METLIN LOCAL	20000713-713-872-3110	C18H20N2O	57257-81-5
Hexadecanedioic acid	1109.35	309.204	15	18.3813	18.575	4.90108e+07	4.89734e+07	11896472	5070	MS2	0.86586	Delta=0.00080Da; 2.58729PPM	Main Standard Library	630-794-853-1974	C16H30O4	505-54-4
Guanine	51.7499	150.042	15	0.696605	1.00653	2.56557e+07	2.56184e+07	11121618	5272	MS2	0.86525	Delta=-0.00129Da; 8.59762PPM	Main Standard Library	648-1578-1852-4379	C5H5N5O	73-40-5
Tolbutamide	832.851	269.095	15	13.7674	13.9715	9.29062e+07	9.29025e+07	17096106	16505	MS2	0.86339	Delta=-0.00105Da; 3.90494PPM	METLIN LOCAL	20002286-2286-2562-8697	C12H18N2O3S	64-77-7
Cytosine	50.2978	112.051	15	0.783152	0.914413	2.24606e+08	2.2442e+08	110505480	5391	MS2	0.86328	Delta=0.00164Da; 14.6362PPM	Main Standard Library	906-564-607-1388	C4H5N3O	71-30-7
Dextromethorphan	707.435	272.201	15	11.6808	11.9004	725072	722433	111310	157	MS2	0.86279	Delta=0.00053Da; 1.93417PPM	METLIN LOCAL	20001398-1398-1614-5582	C18H25NO	6700-34-1
Pyroglutamic acid	56.6272	128.035	15	0.862499	1.02765	6.28752e+07	6.20958e+07	9804620	442	MS2	0.86269	Delta=-0.00219Da; 17.1047PPM	Main Standard Library	214-1430-1670-3943	C5H7NO3	98-79-3
Mesterolone	1294.82	305.248	15	21.4944	21.6643	4.02918e+06	3.84645e+06	693639	64	MS2	0.86249	Delta=0.00003Da; 0.0982807PPM	Main Standard Library	473-447-488-1138	C20H32O2	1424-00-6
Uridine	81.1326	243.061	15	1.26511	1.44002	1.73978e+07	1.73827e+07	3.56698e+06	2180	MS2	0.86225	Delta=-0.00148Da; 6.089PPM	Main Standard Library	47-1602-1878-4439	C9H12N2O6	58-96-8
N-Acetylneuraminic acid	50.5438	308.097	15	0.78222	0.923376	7.19609e+06	7.1908e+06	2.43741e+06	1874	MS2	0.86114	Delta=-0.00267Da; 8.66609PPM	Main Standard Library	383-1737-2064-4870	C11H19NO9	131-48-6
21-hydroxy-heneicosanoic acid	1423.05	365.303	15	23.6362	23.7995	1.78471e+07	1.78205e+07	4.51843e+06	723	MS2	0.86097	Delta=0.00067Da; 1.84775PPM	METLIN LOCAL	20012830-12830-13431-47947	C21H42O3
Methionine sulfoxide	68.1227	166.054	15	1.03245	1.23992	3.27166e+06	3.27014e+06	406795	544	MS2	0.86089	Delta=-0.00042Da; 2.5293PPM	Main Standard Library	468-721-776-1789	C5H11NO3S	62697-73-8
Azelaic acid	697.473	187.097	15	11.5536	11.742	9.99599e+06	9.91844e+06	1.30835e+06	139	MS2	0.85897	Delta=-0.00040Da; 2.13793PPM	Main Standard Library	1041-1800-2179-5128	C9H16O4	123-99-9
Sclareolide	1109.35	251.201	15	18.4029	18.575	2.94347e+07	2.93202e+07	7225579	583	MS2	0.85896	Delta=-0.00098Da; 3.90126PPM	Main Standard Library	1528-740-796-1833	C16H26O2	564-20-5
Quinidine	829.075	325.199	15	13.7301	13.9251	1.28646e+06	1.25174e+06	228845	81	MS2	0.85877	Delta=0.00815Da; 25.0712PPM	METLIN LOCAL	20001648-1648-1880-6454	C20H24N2O2	56-54-2
β-Sitosterol	1505.72	397.384	15	25.0114	25.1783	1.95127e+06	1.92681e+06	480067	93	MS2	0.85646	Delta=0.00507Da; 12.7599PPM	METLIN LOCAL	20000108-108-157-589	C29H50O	83-46-5
Progesterone	898.846	353.194	15	14.87	15.0696	320209	304446	55850	26	MS2	0.85625	Delta=0.00628Da; 17.7806PPM	GNPS LOCAL	5868-4421-4421-4421
D-Norleucine	58.3481	132.102	15	0.894001	1.05295	4.4925e+08	4.48554e+08	176998624	12691	MS2	0.85625	Delta=0.00042Da; 3.17936PPM	Main Standard Library	767-1203-1298-3100	C6H13NO2	327-56-0
MG(18:1(9Z)/0:0/0:0)[rac]	1380.62	357.3	15	22.9292	23.0716	3.66647e+06	3.63696e+06	892261	116	MS2	0.85554	Delta=0.00034Da; 0.941577PPM	METLIN LOCAL	20003561-3561-4110-14168	C21H40O4	111-03-5
Triphenylphosphine oxide	934.888	279.094	15	15.4922	15.6907	1.20372e+07	1.19534e+07	2.388e+06	717	MS2	0.85397	Delta=-0.00057Da; 2.04232PPM	Main Standard Library	59-1194-1282-3057	C18H15OP	791-28-6
Cholic acid	1160.23	407.279	15	19.2228	19.4271	1.0756e+07	1.07545e+07	2.15637e+06	4935	MS2	0.85214	Delta=-0.00160Da; 3.92149PPM	METLIN LOCAL	20000134-134-193-719	C24H40O5	81-25-4
LY364947	926.912	273.11	15	15.3606	15.5376	7.04109e+06	7.00791e+06	1.38278e+06	371	MS2	0.85107	Delta=-0.00329Da; 12.0507PPM	METLIN LOCAL	20022612-22612-23954-82675	C17H12N4	396129-53-6
9-Thiastearic Acid	1348.08	301.216	15	22.3802	22.5575	4.84985e+06	4.84646e+06	1.27932e+06	1670	MS2	0.84893	Delta=-0.00450Da; 14.9272PPM	METLIN LOCAL	20022131-22131-23206-79697	C17H34O2S	106689-24-1
Geranic acid	851.459	169.123	15	13.9912	14.2799	8.29559e+06	7.86626e+06	763165	27	MS2	0.84816	Delta=0.00047Da; 2.77904PPM	Main Standard Library	673-1293-1454-3433	C10H16O2	459-80-3
Altretamine	1162.91	301.141	15	19.2792	19.4642	9.97822e+07	9.94455e+07	19819856	762	MS2	0.84782	Delta=-0.00056Da; 1.85959PPM	GNPS LOCAL	6332-4849-4849-4849
2-methoxy-4-pentadecylbenzoic acid	1418.17	363.287	15	23.5536	23.7379	7.4346e+06	7.38573e+06	1.78815e+06	299	MS2	0.84772	Delta=-0.00156Da; 4.29412PPM	GNPS LOCAL	427279-2126-2126-2126
DL-2-hydroxy stearic acid	1305.07	299.258	15	21.6609	21.8182	9.65394e+06	9.61201e+06	1812045	369	MS2	0.84534	Delta=-0.00102Da; 3.40327PPM	METLIN LOCAL	20013456-13456-14105-50119	C18H36O3	629-22-1
6-Hydroxyhexanoic acid	431.361	131.071	15	7.09695	7.30556	8.13781e+06	7.23608e+06	861363	30	MS2	0.84415	Delta=-0.00232Da; 17.7004PPM	Main Standard Library	1143-1890-2369-5585	C6H12O3	1191-25-9
METHSCOPOLAMINE	890.884	318.168	15	14.7615	14.9585	3.48342e+06	3.45614e+06	561112	198	MS2	0.84191	Delta=-0.00171Da; 5.37203PPM	METLIN LOCAL	20021278-21278-22043-75274	C18H23NO4	155-41-9
Cis-8,11,14-Eicosatrienoic acid	1299.86	307.264	15	21.5382	21.7506	2.74805e+06	2.60593e+06	359348	27	MS2	0.84009	Delta=0.00161Da; 5.2398PPM	Main Standard Library	948-631-677-1558	C20H34O2	1783-84-2
L-2-Aminobutyric acid	49.297	102.056	15	0.760482	0.903289	5.06287e+06	5.05109e+06	1.65461e+06	827	MS2	0.83932	Delta=-0.00048Da; 4.71904PPM	METLIN LOCAL	20013746-13746-14404-51042	C4H9NO2	1492-24-6
CEPHALOTAXINE	942.787	316.153	15	15.6256	15.7999	1.23171e+06	1.21706e+06	209734	76	MS2	0.83856	Delta=-0.00185Da; 5.86492PPM	METLIN LOCAL	20021046-21046-21765-74224	C18H21NO4
Oxypurinol	55.4026	151.025	15	0.821616	1.02765	3.298e+06	3.26486e+06	536523	228	MS2	0.83826	Delta=-0.00242Da; 16.0238PPM	Main Standard Library	300-1721-2040-4809	C5H4N4O2	2465-59-0
Dl-Aspartic acid	49.297	132.03	15	0.740314	0.903289	5.52673e+07	5.52547e+07	20056362	13592	MS2	0.83818	Delta=-0.00184Da; 13.9363PPM	Main Standard Library	802-1593-1867-4413	C4H7NO4	617-45-8
Imiquimod	58.3481	241.155	15	0.914413	1.03245	2.51087e+06	2.50627e+06	654888	416	MS2	0.83713	Delta=0.00981Da; 40.6793PPM	GNPS LOCAL	78049-5194-5194-5194		"99011-02-6, 99011-78-6 (HCl), 896106-16-4 (Maleic acid)"
ClomifeneCitrate_1	1084.78	315.157	15	17.9913	18.1668	2.51951e+06	2.45832e+06	516856	93	MS2	0.8365	Delta=-0.00479Da; 15.1988PPM	GNPS LOCAL	4514-3016-3016-3016
Platyphylline	851.459	338.194	15	14.1018	14.3021	3.2358e+06	3.22759e+06	572762	463	MS2	0.83549	Delta=-0.00176Da; 5.2169PPM	METLIN LOCAL	20002869-2869-3221-10951	C18H27NO5	480-78-4
MLS002153196-01!N6-CYCLOPENTYLADENOSINE	664.096	336.167	15	10.8461	11.2226	1.42958e+06	1.42956e+06	146579	146578	MS2	0.83548	Delta=0.00522Da; 15.528PPM	GNPS LOCAL	85335-8249-8249-8249
All-cis-4,7,10,13,16-docosapentaenoic acid	1405.06	329.247	15	23.3284	23.5055	2.22198e+07	2.22049e+07	6.26929e+06	3364	MS2	0.83532	Delta=-0.00068Da; 2.06532PPM	Main Standard Library	1077-2298-3006-7038	C22H34O2	25182-74-5
cis-7-Hexadecenoic Acid methyl ester	1289.67	269.248	15	21.1531	21.9445	9.78123e+06	8.83981e+06	422065	28	MS2	0.83377	Delta=0.00047Da; 1.72935PPM	METLIN LOCAL	20022027-22027-23038-79033	C17H32O2	56875-67-3
Myoinositol	48.1105	179.055	15	0.719478	0.903289	1.94007e+07	1.93655e+07	5821269	1984	MS2	0.8335	Delta=-0.00232Da; 12.9569PPM	Main Standard Library	423-1924-2413-5687	C6H12O6	87-89-8
Pimibendan	1220.75	256.264	15	20.2592	20.4309	1.95181e+06	1.79788e+06	308380	13	MS2	0.83238	Delta=0.00107Da; 4.17538PPM	GNPS LOCAL	5172-3685-3685-3685
2,3-Dimethylsuccinic Acid	119.975	145.05	15	1.91057	2.09093	2.44713e+06	2.25419e+06	323512	23	MS2	0.8316	Delta=-0.00154Da; 10.617PPM	Main Standard Library	1433-1939-2435-5735	C6H10O4	13545-04-5
13(R)-HODE	1235.96	279.232	15	20.5149	20.6841	5.33542e+07	5.3281e+07	10415165	811	MS2	0.83114	Delta=0.00505Da; 18.0927PPM	METLIN LOCAL	20022734-22734-24155-83475	C18H32O3	10219-69-9
L-Leucine	98.6234	132.102	15	1.55916	1.72846	5.21068e+07	5.13658e+07	7725680	550	MS2	0.83019	Delta=0.00262Da; 19.8331PPM	Main Standard Library	514-596-639-1472	C6H13NO2	61-90-5
(5R,6R,8R)-5-((E)-hex-3-en-5-yn-1-yl)-6,8-dimethyloctahydroindolizine	726.037	232.207	15	11.9887	12.2143	497116	495521	64896.4	116	MS2	0.82987	Delta=0.00052Da; 2.2396PPM	METLIN LOCAL	20194670-194670-196241-601605	C16H25N
D-Pipecolinic acid	44.672	130.087	15	0.660853	0.819932	1.63461e+07	1.56197e+07	3.95873e+06	65	MS2	0.82562	Delta=0.00141Da; 10.8389PPM	Main Standard Library	757-1230-1352-3202	C6H11NO2	1723-00-8
L-Carnitine	49.1959	162.113	15	0.744534	0.894001	2.29243e+08	2.291e+08	68965064	13930	MS2	0.82384	Delta=0.00020Da; 1.20847PPM	METLIN LOCAL	20000042-42-68-250	C7H15NO3	541-15-1
Citrulline	49.297	174.088	15	0.760482	0.964995	1.09195e+07	1.09158e+07	4863147	5408	MS2	0.82368	Delta=-0.00071Da; 4.06615PPM	METLIN LOCAL	20000008-8-13-46	C6H13N3O3	372-75-8
1-Linoleoyl-Rac-Glycerol	1352.09	355.284	15	22.4508	22.6186	1.63072e+06	1.43815e+06	297807	18	MS2	0.82011	Delta=0.00014Da; 0.394051PPM	Main Standard Library	1460-750-807-1861	C21H38O4	2277-28-3
N-Oleoylethanolamine	1369.64	326.306	15	22.7429	22.9096	1.31107e+07	1.30783e+07	3.64781e+06	309	MS2	0.81954	Delta=0.00133Da; 4.07593PPM	Main Standard Library	341-405-444-1054	C20H39NO2	111-58-0
cis-9,10-Epoxystearic acid	1284.53	321.241	15	21.3234	21.4732	5.86525e+06	5.52972e+06	974410	42	MS2	0.81851	Delta=0.00089Da; 2.75975PPM	METLIN LOCAL	20013775-13775-14434-51133	C18H34O3	2443-39-2
Phenylacetylglycine	360.49	192.066	15	5.89214	6.1226	4.46788e+06	4.43188e+06	367904	238	MS2	0.81848	Delta=-0.00069Da; 3.58375PPM	METLIN LOCAL	20003549-3549-4096-14120	C10H11NO3	500-98-1
16α-Hydroxyestrone	1034.59	287.162	15	17.136	17.3297	820900	758772	143148	32	MS2	0.81796	Delta=-0.00193Da; 6.72397PPM	METLIN LOCAL	20019040-19040-19611-67153	C18H22O3
Succinic acid	59.1595	117.019	15	0.903289	1.07137	1.00584e+07	9.99358e+06	2.78136e+06	424	MS2	0.81732	Delta=-0.00054Da; 4.62599PPM	METLIN LOCAL	20000057-57-91-336	C4H6O4	110-15-6
N-Phenylacetylglycine	374.62	194.082	15	6.11312	6.3297	1.85137e+07	1.84246e+07	2260640	347	MS2	0.81626	Delta=-0.00003Da; 0.154574PPM	Main Standard Library	334-811-872-2024	C10H11NO3	500-98-1
3-Hydroxybutyrate	60.3916	103.04	15	0.923376	1.09274	4.24388e+06	3.50239e+06	649311	16	MS2	0.81567	Delta=-0.00143Da; 13.8782PPM	Main Standard Library	1285-2377-3123-7160	C4H8O3	300-85-6
Bis(2-ethylhexyl) phthalate	1418.17	391.285	15	23.5536	23.7176	1.77125e+08	1.74168e+08	42534496	485	MS2	0.81476	Delta=0.00058Da; 1.48726PPM	METLIN LOCAL	20194398-194398-195968-600783	C24H38O4
4β-hydroxy-cholesterol	1472.96	425.34	15	24.4885	24.6338	1.45759e+07	1.45301e+07	4282431	234	MS2	0.81446	Delta=0.00071Da; 1.66342PPM	METLIN LOCAL	20003247-3247-3738-12847	C27H46O2	17320-10-4
Mono-ethylhexylphthalate	1418.17	279.16	15	23.5536	23.7176	2.44968e+07	1.75722e+07	3965599	12	MS2	0.81422	Delta=0.00066Da; 2.36424PPM	Main Standard Library	430-216-250-617	C16H22O4	4376-20-9
Lathosterol	1632.55	369.352	15	27.1243	27.2716	7.94094e+07	7.89741e+07	11105421	191	MS2	0.81313	Delta=0.00520Da; 14.083PPM	METLIN LOCAL	20000105-105-154-577	C27H46O	80-99-9
PE(18:1(9Z)/0:0)	1360.03	478.292	15	22.5575	22.7571	1.12156e+07	1.11735e+07	2.33403e+06	301	MS2	0.81276	Delta=-0.00191Da; 3.98807PPM	METLIN LOCAL	20018115-18115-18657-64180	C23H46NO7P	89576-29-4
pentan-3-one	885.692	87.081	15	14.6308	14.8263	1.14242e+06	1.11536e+06	110773	58	MS2	0.81196	Delta=0.00052Da; 5.99139PPM	METLIN LOCAL	20014351-14351-15170-53709	C5H10O
Nicotinamide	78.2061	123.056	15	1.219	1.38855	8.55949e+07	7.48439e+07	12531365	20	MS2	0.81064	Delta=-0.00091Da; 7.39503PPM	Main Standard Library	360-1340-1556-3678	C6H6N2O	98-92-0
B09A01	1480.53	550.63	15	24.5911	24.8649	1.76646e+07	1.76535e+07	1.8477e+06	434	MS2	0.80854	Delta=0.00218Da; 3.9591PPM	GNPS LOCAL	81080-9161-9161-9161
11Z-hexadecenoic acid	1281.98	255.232	15	21.2807	21.4303	5.1933e+06	4.50129e+06	929093	19	MS2	0.80849	Delta=0.00056Da; 2.17998PPM	METLIN LOCAL	20013177-13177-13817-49229	C16H30O2
Propranolol HCl	698.235	260.165	15	11.507	11.7249	7.21287e+07	7.21082e+07	11142563	4456	MS2	0.80773	Delta=0.00020Da; 0.768742PPM	GNPS LOCAL	78648-5697-5697-5697		318-98-9
Docosahexaenoic acid	1376.03	327.232	15	22.846	23.0184	1.18201e+07	1.18181e+07	3.09433e+06	4772	MS2	0.80734	Delta=-0.00229Da; 6.9981PPM	Main Standard Library	765-1836-2253-5305	C22H32O2	6217-54-5
Heme B	1047.38	616.179	15	17.3513	17.5398	6.27364e+08	6.27121e+08	117693144	3698	MS2	0.80692	Delta=-0.00890Da; 14.4439PPM	GNPS LOCAL	424799-1897-1897-1897		14875-96-8
L-a-Lysophosphatidylserine	1468.53	524.297	15	24.3438	24.6068	2.94052e+06	2.93176e+06	289730	219	MS2	0.80519	Delta=-0.00224Da; 4.27358PPM	METLIN LOCAL	20012900-12900-13526-48318	C24H48NO9P
PS(18:1(9Z)/0:0)	1406.35	522.281	15	23.3503	23.549	3.30772e+06	3.29482e+06	461452	269	MS2	0.80387	Delta=-0.00233Da; 4.46999PPM	METLIN LOCAL	20018154-18154-18697-64301	C24H46NO9P
L-Histidine	45.8139	156.077	15	0.682013	0.856804	3.64585e+07	3.63118e+07	7.64582e+06	715	MS2	0.80291	Delta=0.00041Da; 2.60598PPM	METLIN LOCAL	20000013-13-21-77	C6H9N3O2	71-00-1
Guanosine	121.406	284.1	15	1.93988	2.13048	5.53014e+07	5.528e+07	9424490	3622	MS2	0.80204	Delta=-0.00078Da; 2.74552PPM	Main Standard Library	647-1357-1578-3738	C10H13N5O5	118-00-3
Erythrinin A	1142.9	321.11	15	18.94	19.1548	654136	649174	100471	66	MS2	0.80053	Delta=-0.00187Da; 5.81856PPM	METLIN LOCAL	20024579-24579-26012-89231	C20H16O4
1,2-dipalmitoyl-sn-glycero-3-PC	1734.33	734.572	15	28.8454	28.9674	717192	705571	187878	52	MS2	0.79949	Delta=0.00214Da; 2.9081PPM	METLIN LOCAL	20022251-22251-23371-80354	C40H80NO8P	63-89-8
1-methyl-4-(oct-7-en-1-yl)octahydro-2H-quinolizine	1553.42	264.269	15	25.8065	25.973	2.41356e+06	2.40711e+06	570755	236	MS2	0.79864	Delta=0.00001Da; 0.0321495PPM	METLIN LOCAL	20194706-194706-196277-601713	C18H33N
9-OxoODE	1223.78	293.211	15	20.2361	20.488	4.80866e+06	4.78447e+06	552947	293	MS2	0.79782	Delta=-0.00098Da; 3.35056PPM	METLIN LOCAL	20013702-13702-14359-50903	C18H30O3	54232-59-6
PC(14:0/0:0)	1273.01	468.31	15	21.1102	21.3021	3.31555e+06	3.24351e+06	663070	39	MS2	0.79609	Delta=0.00115Da; 2.45996PPM	METLIN LOCAL	20017632-17632-18172-62720	C22H46NO7P
L-threo-Sphingosine C-18	1225.86	300.29	15	20.3458	20.5149	6.33342e+06	6.19416e+06	1.51829e+06	100	MS2	0.79605	Delta=0.00055Da; 1.83094PPM	METLIN LOCAL	20022347-22347-23522-80950	C18H37NO2	25695-95-8
L-Lysine	44.672	147.113	15	0.682013	0.819932	2.22452e+07	2.2237e+07	6056551	2569	MS2	0.79585	Delta=0.00037Da; 2.51653PPM	METLIN LOCAL	20000017-17-28-102	C6H14N2O2	56-87-1
Glutathione	51.7499	306.075	15	0.821616	0.943787	7.4799e+06	7.47782e+06	2.41932e+06	3418	MS2	0.79554	Delta=-0.00124Da; 4.05544PPM	METLIN LOCAL	20000035-35-59-219	C10H17N3O6S	70-18-8
Arachidonic Acid (peroxide free)	1406.35	303.232	15	23.0829	23.5275	1.87496e+07	1.85804e+07	3.68467e+06	53	MS2	0.79469	Delta=-0.00118Da; 3.90584PPM	METLIN LOCAL	20000122-122-178-664	C20H32O2	506-32-1
Sulfanilamide	1750.26	171.019	15	28.9339	29.3729	4.12284e+06	3.96271e+06	247737	78	MS2	0.79444	Delta=-0.00426Da; 24.9095PPM	Main Standard Library	129-1538-1797-4242	C6H8N2O2S	63-74-1
1-O-(cis-9-Octadecenyl)-2-O-acetyl-sn-glycero-3-phosphocholine	1415.71	550.388	15	23.4905	23.6971	3.34855e+06	3.34853e+06	561360	561359	MS2	0.79269	Delta=0.00116Da; 2.09937PPM	METLIN LOCAL	20020563-20563-21176-72021	C28H56NO7P	86288-90-1
Eicosapentaenoic acid	1319.22	303.231	15	21.902	22.074	2.11504e+06	2.09047e+06	329516	36	MS2	0.79258	Delta=-0.00040Da; 1.31913PPM	Main Standard Library	746-242-277-673	C20H30O2	10417-94-4
NORETHINDRONE ACETATE	1384.97	339.198	15	23.0394	23.2187	2.53739e+06	2.50137e+06	242352	135	MS2	0.79223	Delta=0.00188Da; 5.55008PPM	METLIN LOCAL	20021279-21279-22044-75279	C22H28O3	51-98-9
(±)12(13)-EpOME	1235.98	295.227	15	20.5105	20.6899	1.90577e+07	1.90469e+07	3992161	3674	MS2	0.79073	Delta=-0.00110Da; 3.71897PPM	METLIN LOCAL	20020593-20593-21213-72163	C18H32O3	NA
Phosphoric acid	1745.05	96.9595	15	28.9748	29.2379	1.58061e+08	1.55246e+08	13972375	166	MS2	0.78947	Delta=-0.00210Da; 21.6585PPM	Main Standard Library	261-1456-1698-4008	H3O4P	7664-38-2
Dl-Tyrosine	84.5824	182.082	15	1.324	1.49426	1.25333e+07	1.24122e+07	2.33565e+06	278	MS2	0.78938	Delta=-0.00037Da; 2.03206PPM	Main Standard Library	776-1235-1358-3211	C9H11NO3	556-03-6
1-Palmitoyl-2-linoleoyl PE	1558.38	716.524	15	25.8903	26.077	4.89122e+06	4.88032e+06	1073779	328	MS2	0.78645	Delta=0.00166Da; 2.31987PPM	METLIN LOCAL	20022035-22035-23049-79078	C39H74NO8P	26662-95-3
α-amyrin	1532.17	409.384	15	25.4526	25.6196	1.60783e+06	1.52839e+06	450022	31	MS2	0.78629	Delta=0.00511Da; 12.4836PPM	METLIN LOCAL	20012847-12847-13453-48035	C30H50O	638-95-9
Cis-5-Dodecenoic acid	1721.96	199.17	15	28.3831	28.9887	1.23317e+07	1.17534e+07	510403	27	MS2	0.78612	Delta=0.00135Da; 6.77813PPM	Main Standard Library	949-792-851-1968	C12H22O2	2430-94-6
D-Norvaline	1022.94	293.175	15	17.0029	17.1428	4.99792e+06	4.9929e+06	797269	946	MS2	0.7859	Delta=-0.00023Da; 0.784515PPM	Main Standard Library	766-1403-1641-3877	C5H11NO2	2013-12-9
Arabinosylhypoxanthine	117.652	269.088	15	1.79186	2.13048	3.29715e+07	3.2964e+07	4.924e+06	4155	MS2	0.78404	Delta=0.00041Da; 1.52355PPM	METLIN LOCAL	20002440-2440-2730-9258	C10H12N4O5	7013-16-3
4-Androsten-3,17-dione 19-aldehyde	1129.95	301.178	15	18.7469	18.9181	2.1604e+07	2.14636e+07	4715131	339	MS2	0.78293	Delta=-0.00165Da; 5.46649PPM	METLIN LOCAL	20020359-20359-20928-71132	C19H24O3	968-49-0
Eicosapentaenoyl PAF C-16	1577.18	766.577	15	26.1807	26.3905	2.0861e+07	2.08475e+07	3.57545e+06	1213	MS2	0.78222	Delta=0.00208Da; 2.71374PPM	METLIN LOCAL	20020581-20581-21196-72098	C44H80NO7P	132196-28-2
Mirtazapine	951.843	266.173	15	15.7781	15.9708	2.37371e+07	2.36934e+07	4519762	1377	MS2	0.78173	Delta=0.00793Da; 29.8003PPM	METLIN LOCAL	20020416-20416-21000-71392	C17H19N3	61337-67-5
Cis-11,14-Eicosadienoic acid	1435.43	307.263	15	23.7676	24.1018	4.67963e+06	4.67293e+06	736388	893	MS2	0.77832	Delta=-0.00266Da; 8.65707PPM	Main Standard Library	951-1846-2277-5355	C20H36O2	2091-39-6
Nicotinamide	360.49	121.029	15	5.91496	6.1226	4.7859e+06	4.44846e+06	570668	29	MS2	0.7779	Delta=-0.00314Da; 25.9442PPM	Main Standard Library	360-1577-1851-4377	C6H6N2O	98-92-0
TRIPTOPHENOLIDE	1305.07	311.168	15	21.6386	21.8629	6.27087e+06	6.23519e+06	697484	358	MS2	0.77783	Delta=0.00230Da; 7.40313PPM	METLIN LOCAL	20021484-21484-22328-76387	C20H24O3	74285-86-2
2-Methylbutyroylcarnitine	294.397	246.171	15	4.82082	4.97094	2.29171e+07	2.28522e+07	2984154	622	MS2	0.77684	Delta=0.00057Da; 2.29732PPM	METLIN LOCAL	20004367-4367-4926-16659	C12H23NO4
2-Methyl-1-Pyrroline	43.5145	84.0813	15	0.660853	0.801694	3.85681e+06	3.8568e+06	1.35051e+06	1350513	MS2	0.77518	Delta=0.00046Da; 5.45202PPM	METLIN LOCAL	20034342-34342-35415-117542	C5H9N	872-32-2
Ricinoleic acid	1284.74	297.242	15	21.3225	21.4573	2.99354e+06	2.94387e+06	378111	62	MS2	0.77517	Delta=-0.00111Da; 3.74596PPM	METLIN LOCAL	20013504-13504-14154-50269	C18H34O3
9(S)-HODE	1249.43	295.227	15	20.6899	20.8923	6.02398e+06	6.01203e+06	675782	541	MS2	0.77403	Delta=-0.00116Da; 3.9222PPM	METLIN LOCAL	20022731-22731-24152-83462	C18H32O3	73543-67-6
Phosphocholine	1559.65	184.074	15	25.9103	26.077	1.21965e+07	1.21416e+07	2.11693e+06	220	MS2	0.77397	Delta=0.00041Da; 2.22716PPM	METLIN LOCAL	20002718-2718-3030-10264	C5H14NO4P	107-73-3
Propofol	1005.79	179.144	15	16.6312	16.8516	2.01828e+06	1.90237e+06	189497	15	MS2	0.77368	Delta=0.00069Da; 3.83656PPM	METLIN LOCAL	20001584-1584-1810-6220	C12H18O	2078-54-8
5-Butyl-4-hydroxy-3-methyl-6-(3-methyl-2-buten-1-yl)-2(1H)-pyridinone	955.658	250.178	15	15.8215	16.0587	1.90468e+07	1.89825e+07	2.36141e+06	670	MS2	0.76983	Delta=-0.00196Da; 7.82171PPM	METLIN LOCAL	20900019-900019-197686-607234	C15H23NO2
Clandestacarpin	918.983	337.117	15	15.182	15.4049	553303	553288	59116.7	59116	MS2	0.76811	Delta=0.00956Da; 28.3523PPM	METLIN LOCAL	20025218-25218-26656-91173	C20H16O5
BENZALKONIUM	1114.5	304.3	15	18.4892	18.6821	4.64949e+06	4.5708e+06	897445	73	MS2	0.7672	Delta=0.00060Da; 1.96509PPM	METLIN LOCAL	20021458-21458-22295-76257	C21H37N	8001-54-5
Ser Leu Arg	1394.3	375.228	15	23.1553	23.344	4.50426e+06	4.50137e+06	1.21223e+06	701	MS2	0.76664	Delta=-0.00745Da; 19.8632PPM	METLIN LOCAL	20007362-7362-7922-27628	C15H30N6O5
(2R,6R)-2-hexyl-6-propylpiperidine	1354.63	212.238	15	22.4925	22.6804	1.61023e+06	1.58285e+06	386417	66	MS2	0.7666	Delta=0.00042Da; 1.99904PPM	METLIN LOCAL	20194736-194736-196307-601803	C14H29N
5(R)-HETE	1275.22	319.227	15	21.1645	21.345	5.51683e+06	5.51054e+06	1.26657e+06	1471	MS2	0.76641	Delta=-0.00120Da; 3.75263PPM	METLIN LOCAL	20022715-22715-24125-83356	C20H32O3	61641-47-2
1,2-Dioleoyl PC	1734.33	786.602	15	28.8454	28.9674	831831	822913	239137	90	MS2	0.76572	Delta=0.00149Da; 1.88809PPM	METLIN LOCAL	20022271-22271-23400-80469	C44H84NO8P	56648-95-4
Docosatrienoic Acid	1451.39	333.279	15	24.1018	24.278	1.00438e+07	1.00393e+07	2.36047e+06	2840	MS2	0.76418	Delta=-0.00120Da; 3.60182PPM	METLIN LOCAL	20000124-124-180-672	C22H38O2	28845-86-5
1-Methylguanosine	207.672	298.115	15	3.35434	3.54679	1.05774e+06	1.0521e+06	205644	153	MS2	0.76328	Delta=0.00224Da; 7.51388PPM	Main Standard Library	1455-158-184-451	C11H15N5O5	2140-65-0
Metoprolol tartrate	869.993	268.189	15	14.3685	14.6089	4.13702e+06	4.09844e+06	503375	148	MS2	0.76275	Delta=-0.00210Da; 7.8303PPM	GNPS LOCAL	78319-5458-5458-5458		392-17-7
(±)13-HODE cholesteryl ester	1711.88	647.578	15	28.4469	28.6358	2.7769e+06	2.77688e+06	419745	419744	MS2	0.76267	Delta=0.00658Da; 10.1644PPM	METLIN LOCAL	20022733-22733-24154-83472	C45H76O3	167354-91-8
Phe-Pro	464.743	263.139	15	7.63733	7.85512	308302	303423	36001.5	31	MS2	0.76262	Delta=-0.00023Da; 0.874061PPM	Main Standard Library	267-59-65-190	C14H18N2O3	7669-65-0
8(R)-Hydroxy-(5Z,9E,11Z,14Z)-eicosatetraenoic acid	1257.57	319.227	15	20.8461	21.0506	1.45813e+07	1.45743e+07	2.63098e+06	3055	MS2	0.76256	Delta=-0.00111Da; 3.47715PPM	Main Standard Library	1124-2038-2603-6087	C20H32O3	105500-09-2
2-Hydroxy cinnamic acid	56.0379	165.055	15	0.838296	1.03245	2.24868e+07	2.24428e+07	3884374	723	MS2	0.76165	Delta=0.00034Da; 2.05992PPM	Main Standard Library	1355-299-336-821	C9H8O3	614-60-8
10-Undecenoic Acid	1096.6	167.144	15	18.1886	18.3813	7.40025e+06	7.38455e+06	1.43028e+06	390	MS2	0.76099	Delta=0.00034Da; 2.03418PPM	Main Standard Library	1491-1147-1221-2904	C11H20O2	112-38-9
1-Stearoyl-2-Arachidonoyl PC	1592.2	810.603	15	26.4535	26.6196	5.40889e+07	5.40142e+07	9157962	1330	MS2	0.7603	Delta=0.00190Da; 2.33798PPM	METLIN LOCAL	20022270-22270-23399-80465	C46H84NO8P	35418-59-8
Ceramide (18:1/16:0)	1553.42	538.521	15	25.8065	25.973	1.18626e+08	1.18617e+08	25963300	6749	MS2	0.75986	Delta=0.00890Da; 16.5267PPM	GNPS LOCAL	223895-1689-1689-1689
13(S)-HOTrE	1725.72	277.217	15	28.5523	28.8663	3.04256e+07	3.02266e+07	3191241	323	MS2	0.7597	Delta=0.00509Da; 18.3523PPM	METLIN LOCAL	20013804-13804-14469-51250	C18H30O3	87984-82-5
17α-hydroxyprogesterone	797.169	331.218	15	13.1755	13.397	352405	341634	48949.5	26	MS2	0.75871	Delta=-0.00919Da; 27.7534PPM	METLIN LOCAL	20019091-19091-19665-67329	C21H30O3
Stearoylethanolamide	1409.43	328.322	15	23.4081	23.5744	6.53053e+06	6.47597e+06	1.81605e+06	243	MS2	0.75842	Delta=0.00054Da; 1.64259PPM	METLIN LOCAL	20003113-3113-3569-12248	C20H41NO2	111-57-9
Trihexyphenidyl	1334.53	302.246	15	22.1587	22.3464	1.12252e+08	1.1222e+08	23073844	4475	MS2	0.758	Delta=-0.00175Da; 5.79021PPM	METLIN LOCAL	20002354-2354-2637-8946	C20H31NO	144-11-6
α-Pinene-oxide	913.583	153.128	15	15.0475	15.3164	1.81901e+06	1.75454e+06	154543	14	MS2	0.75424	Delta=0.00063Da; 4.13257PPM	METLIN LOCAL	20018365-18365-18920-65009	C10H16O
Estradiol-17α	1289.67	273.185	15	21.4089	21.6013	1.34249e+07	1.30905e+07	1.81911e+06	144	MS2	0.7521	Delta=0.00043Da; 1.56369PPM	METLIN LOCAL	20019038-19038-19609-67147	C18H24O2
Didesmethylpheniramine	672.055	213.139	15	11.1135	11.2892	1.17319e+06	1.15979e+06	174133	97	MS2	0.75123	Delta=0.00052Da; 2.45072PPM	METLIN LOCAL	20001253-1253-1453-5044	C14H16N2	19428-45-6
Glycerophosphocholine	49.1959	258.11	15	0.744534	0.894001	5.55453e+07	5.55391e+07	16332870	9974	MS2	0.75047	Delta=0.00013Da; 0.489246PPM	METLIN LOCAL	20000281-281-382-1423	C8H20NO6P	28319-77-9
7α,25-dihydroxycholestenone	1390.57	417.337	15	23.0925	23.2594	1.44912e+06	1.36188e+06	277799	21	MS2	0.74655	Delta=0.00078Da; 1.86773PPM	METLIN LOCAL	20020277-20277-20851-70894	C27H44O3
Ricinoleic Acid methyl ester	1334.53	313.274	15	22.0526	22.4716	6.66374e+06	5.74825e+06	381245	23	MS2	0.74593	Delta=0.00032Da; 1.02474PPM	METLIN LOCAL	20022259-22259-23380-80389	C19H36O3	141-24-2
8-Hydroxydaidzein	859.453	271.061	15	14.2131	14.4125	816488	811172	126001	137	MS2	0.74485	Delta=0.00049Da; 1.82274PPM	METLIN LOCAL	20024673-24673-26107-89518	C15H10O5
(±)12-HETE	1228.38	303.232	15	20.3885	20.5568	2.76513e+06	2.74109e+06	427370	46	MS2	0.74472	Delta=0.00499Da; 16.4628PPM	METLIN LOCAL	20022124-22124-23192-79642	C20H32O3	54397-83-0
dimethyl sulfoxide	53.64	79.0216	15	0.801694	1.01194	7.13411e+09	7.09927e+09	979113664	625	MS2	0.7407	Delta=0.00039Da; 4.94923PPM	METLIN LOCAL	20003331-3331-3834-13193	C2H6OS	67-68-5
7-hydroxy-coumarin	1162.91	163.039	15	19.2792	19.4642	3.03211e+08	3.02413e+08	55946348	797	MS2	0.74013	Delta=0.00513Da; 31.4648PPM	GNPS LOCAL	78844-1191-1191-1191		93-35-6
Uracil	80.7038	113.035	15	1.26091	1.45168	1.80803e+07	1.78997e+07	3.26693e+06	370	MS2	0.7399	Delta=0.00040Da; 3.58221PPM	METLIN LOCAL	20000174-174-248-931	C4H4N2O2	66-22-8
Isobutyryl carnitine	139.506	232.155	15	2.26065	2.39092	8.1002e+06	8.04855e+06	1.1137e+06	302	MS2	0.73864	Delta=0.00050Da; 2.13337PPM	METLIN LOCAL	20012863-12863-13479-48137	C11H21NO4	25518-49-4
N-benzylideneaniline n-oxide	839.473	198.092	15	13.9034	14.1018	1.00221e+07	1.00169e+07	1.66217e+06	1644	MS2	0.73846	Delta=0.00067Da; 3.37889PPM	METLIN LOCAL	20003438-3438-3953-13614	C13H11NO	1137-96-8
PGA2 1,15-lactone	1232.14	317.21	15	20.473	20.6203	2.08956e+06	2.00826e+06	402552	24	MS2	0.73792	Delta=-0.00165Da; 5.19348PPM	METLIN LOCAL	20023008-23008-24491-84619	C20H28O3
3-Methylbenzyl alcolhol	541.956	105.07	15	8.83476	9.16346	2.65843e+07	2.60511e+07	1821996	54	MS2	0.73032	Delta=-0.00024Da; 2.28418PPM	Main Standard Library	1270-2065-2642-6191	C8H10O	587-03-1
Coniine	876.533	128.144	15	14.4999	14.7399	7.09842e+06	6.90439e+06	836850	69	MS2	0.72984	Delta=0.00052Da; 4.05194PPM	METLIN LOCAL	20002651-2651-2948-9967	C8H17N	458-88-8
MLS002153285-01!Palmitoyl-DL-carnitine chloride	1273.01	400.343	15	21.1317	21.3021	2.61256e+07	2.61137e+07	6.0924e+06	1648	MS2	0.7289	Delta=-0.00093Da; 2.32301PPM	GNPS LOCAL	85201-8087-8087-8087
FRAXIDIN METHYL ETHER	1464.39	237.08	15	24.323	24.4885	2.86038e+06	2.78511e+06	365745	68	MS2	0.72878	Delta=0.00430Da; 18.1534PPM	METLIN LOCAL	20020894-20894-21570-73484	C12H12O5
Phantasmidine	1358.34	223.064	15	22.5349	22.7012	2.74748e+06	2.52922e+06	504324	19	MS2	0.72868	Delta=0.00054Da; 2.40067PPM	METLIN LOCAL	20194782-194782-196352-601938	C11H11ClN2O
L-Saccharopine	880.48	277.142	15	14.5216	14.7182	4.28034e+06	4.2372e+06	548682	163	MS2	0.72766	Delta=0.00359Da; 12.9537PPM	Main Standard Library	503-295-332-813	C11H20N2O6	997-68-2
Pramoxine	1090.01	294.205	15	18.0796	18.2553	1.06437e+06	985359	160867	15	MS2	0.72756	Delta=-0.00138Da; 4.67932PPM	METLIN LOCAL	20020468-20468-21058-71590	C17H27NO3	637-58-1
Cortisone	1162.91	361.201	15	19.3	19.485	2.49418e+06	2.43812e+06	461662	100	MS2	0.72698	Delta=-0.00058Da; 1.60575PPM	Main Standard Library	925-941-1002-2386	C21H28O5	53-06-5
Terephthalic acid	1729.78	165.019	15	28.6472	29.0409	2.89231e+06	2.80396e+06	432867	250	MS2	0.72619	Delta=-0.00090Da; 5.45393PPM	Main Standard Library	109-1615-1893-4469	C8H6O4	100-21-0
2-pentyl-6-propylpiperidin-4-ol	1207.84	214.217	15	20.0437	20.2164	910887	809664	126410	16	MS2	0.72603	Delta=0.00058Da; 2.71205PPM	METLIN LOCAL	20194746-194746-196317-601833	C13H27NO
(R)-Roscovitine	1347.05	355.225	15	22.3464	22.5349	1.4284e+06	1.40634e+06	244521	57	MS2	0.72476	Delta=0.00079Da; 2.23274PPM	METLIN LOCAL	20022255-22255-23375-80368	C19H26N6O	186692-46-6
Sphingomyelin (18:1/14:0)	1533.42	675.545	15	25.4736	25.6606	1.04921e+07	1.0492e+07	2.21648e+06	2216479	MS2	0.72455	Delta=0.00922Da; 13.6482PPM	GNPS LOCAL	223894-1688-1688-1688
6-Gingerol	1023.06	317.173	15	16.9851	17.1576	1.64196e+06	1.59148e+06	294904	41	MS2	0.72437	Delta=0.00044Da; 1.38726PPM	Main Standard Library	1144-747-803-1853	C17H26O4	23513-14-6
L-a-Lysophosphatidylserine	1466.85	526.314	15	24.3441	24.6128	3.41915e+06	3.35654e+06	482647	91	MS2	0.72191	Delta=0.00039Da; 0.739815PPM	METLIN LOCAL	20012900-12900-13525-48313	C24H48NO9P
Geranylacetone	1197.49	195.175	15	19.851	20.0437	1.42282e+06	1.39507e+06	193519	46	MS2	0.72067	Delta=0.00054Da; 2.76675PPM	Main Standard Library	671-1677-1979-4655	C13H22O	3796-70-1
Linoleoyl Ethanolamide	1329.52	324.29	15	22.074	22.2422	2.56654e+06	2.49589e+06	638634	81	MS2	0.72022	Delta=0.00047Da; 1.44875PPM	METLIN LOCAL	20003112-3112-3568-12244	C20H37NO2	68171-52-8
p-Hydroxybenzophenone	822.478	199.076	15	13.5962	13.8179	732584	684831	92634.1	23	MS2	0.71755	Delta=0.00075Da; 3.74371PPM	METLIN LOCAL	20001197-1197-1394-4851	C13H10O2	1137-42-4
Salicylic acid	1151.75	121.029	15	19.0915	19.2792	5.57702e+06	5.45529e+06	1.17139e+06	79	MS2	0.71749	Delta=0.00038Da; 3.13975PPM	Main Standard Library	186-1178-1259-2995	C7H6O3	69-72-7
Benazepril	1230.9	425.215	15	20.4309	20.5994	4.35539e+07	4.35149e+07	11399416	1840	MS2	0.71394	Delta=0.00823Da; 19.357PPM	METLIN LOCAL	20000697-697-854-3049	C24H28N2O5	86541-75-5
Leu Lys Val Glu	1082.18	488.3	15	17.9474	18.1448	913441	913428	201195	201194	MS2	0.71265	Delta=-0.00827Da; 16.9325PPM	METLIN LOCAL	20109851-109851-111192-345623	C22H41N5O7
Tjipanazole A1	1380.62	327.23	15	22.9496	23.0716	4.35144e+06	4.35144e+06	1617127	1617126	MS2	0.71168	Delta=-0.00806Da; 24.631PPM	GNPS LOCAL	424838-1921-1921-1921
Megestrol	1257.68	343.225	15	20.8758	21.0463	6.19408e+06	6.10596e+06	1330755	191	MS2	0.71129	Delta=-0.00168Da; 4.9018PPM	METLIN LOCAL	20000553-553-701-2542	C22H30O3	3562-63-8
Aspterric acid; (3R,4R,9aS)-4-hydroxy-7-(propan-2-ylidene)octahydro-1H-3,9a-methanocyclopenta[c]oxocine-4-carboxylic acid	1249.43	265.147	15	20.7124	20.9148	1.00107e+07	9.96476e+06	1.6822e+06	906	MS2	0.71096	Delta=0.00241Da; 9.07258PPM	METLIN LOCAL	20900017-900017-197683-607223	C15H22O4
AmorolfineHCL	1425.5	332.293	15	23.6559	23.8398	1.92566e+07	1.92417e+07	4316021	949	MS2	0.70909	Delta=-0.00203Da; 6.10907PPM	GNPS LOCAL	4988-3489-3489-3489
Hippuric acid	318.977	178.05	15	5.22397	5.43035	7.14825e+06	7.09803e+06	1.00392e+06	621	MS2	0.70844	Delta=-0.00090Da; 5.05475PPM	Main Standard Library	623-1111-1176-2803	C9H9NO3	495-69-2
Embelin	1353.45	293.178	15	22.4681	22.6453	6.74025e+06	6.73412e+06	1224633	1454	MS2	0.70827	Delta=0.00239Da; 8.16749PPM	METLIN LOCAL	20020361-20361-20931-71144	C17H26O4	550-24-3
1,3-Diphenyl-1-propanone	1047.38	211.112	15	17.3728	17.5603	1.22146e+07	1.21898e+07	2177159	691	MS2	0.70822	Delta=0.00159Da; 7.53154PPM	Main Standard Library	1502-1220-1329-3162	C15H14O	1083-30-3
Harmine	646.835	213.11	15	10.6261	10.8683	1.36001e+06	1.31141e+06	161933	16	MS2	0.70753	Delta=0.00778Da; 36.5283PPM	METLIN LOCAL	20021042-21042-21759-74201	C13H12N2O	442-51-3
Clavepictine B	1415.71	306.277	15	23.4905	23.6763	6.82788e+07	6.81271e+07	15561289	728	MS2	0.70724	Delta=-0.00186Da; 6.07484PPM	METLIN LOCAL	20030910-30910-32319-108248	C20H35NO
Ethinoamide	1129.95	167.071	15	18.7469	18.94	1.05912e+07	1.04789e+07	2.23553e+06	115	MS2	0.707	Delta=0.00683Da; 40.8809PPM	GNPS LOCAL	5850-4375-4375-4375
9(S)-HpODE	1724.47	295.228	15	28.6993	28.8454	4.6699e+07	4.64215e+07	7.12898e+06	511	MS2	0.70636	Delta=0.00525Da; 17.776PPM	METLIN LOCAL	20013784-13784-14444-51166	C18H32O4	29774-12-7
N-methyl-Aniline	1627.46	108.081	15	27.0607	27.251	2.45673e+06	2.31106e+06	289765	32	MS2	0.7054	Delta=0.00042Da; 3.87128PPM	METLIN LOCAL	20000414-414-544-2012	C7H9N	100-61-8
8,11-eicosadiynoic acid	1419.35	327.228	15	23.5744	23.7379	1.97468e+07	1.97415e+07	6.19288e+06	3392	MS2	0.70533	Delta=-0.00182Da; 5.57367PPM	METLIN LOCAL	20012828-12828-13427-47930	C20H32O2	82073-91-4
Acadesine	1141.6	200.202	15	18.9181	19.1129	4.03185e+06	3.91835e+06	636104	51	MS2	0.70517	Delta=0.00156Da; 7.79215PPM	GNPS LOCAL	4365-2891-2891-2891
Pro-Leu	1152.99	229.159	15	19.1548	19.362	2.01169e+06	1.92756e+06	249584	49	MS2	0.70447	Delta=0.00472Da; 20.597PPM	Main Standard Library	243-1132-1202-2858	C11H20N2O3	52899-07-7
BupivacaineHCl	1115.75	311.22	15	18.5106	18.7034	1.74837e+06	1.71463e+06	381335	46	MS2	0.70072	Delta=0.00974Da; 31.2962PPM	GNPS LOCAL	4567-3116-3116-3116
8S,15S-DiHETE(Z,E,E,E)	1178.1	359.22	15	19.4642	19.8296	1.98908e+06	1.79671e+06	148228	21	MS2	0.70053	Delta=0.00071Da; 1.97232PPM	METLIN LOCAL	20014001-14001-14768-52373	C20H32O4	80234-66-8
1-O-Octadecyl-sn-glycerol	1458.12	345.337	15	24.1333	24.3858	1.35744e+07	1.35744e+07	2280170	2280169	MS2	0.69905	Delta=0.00061Da; 1.76486PPM	METLIN LOCAL	20021477-21477-22320-76357	C21H44O3	544-62-7
(+)-Pulegone	1109.35	153.128	15	18.3813	18.575	1.57466e+06	1.52701e+06	275418	25	MS2	0.69878	Delta=0.00123Da; 8.0325PPM	Main Standard Library	1524-1243-1376-3239	C10H16O	89-82-7
2-Ketobutyric acid	52.9856	101.024	15	0.78222	1.02765	1.36605e+07	1.31673e+07	2068433	103	MS2	0.69836	Delta=-0.00272Da; 26.9243PPM	Main Standard Library	1346-1033-1096-2660	C4H6O3	600-18-0
SKF-96365	967.483	367.21	15	16.0369	16.214	1.63297e+06	1.58118e+06	355040	108	MS2	0.69738	Delta=0.00843Da; 22.9679PPM	METLIN LOCAL	20022247-22247-23365-80329	C22H26N2O3	130495-35-1
Pentadecanoic acid, 14-methyl-, methyl ester	1375.75	271.263	15	22.8481	23.0104	2.77018e+06	2.73705e+06	741547	132	MS2	0.69622	Delta=0.00008Da; 0.295312PPM	METLIN LOCAL	20194279-194279-195824-600237	C17H34O2
7beta-Hydroxy-lathyrol	1150.51	335.219	15	19.0915	19.2585	4.48264e+06	4.27946e+06	806239	41	MS2	0.69325	Delta=-0.00222Da; 6.6121PPM	METLIN LOCAL	20030640-30640-32047-107425	C20H30O4
1,3-Diphenyl-2-Propenone(Chalcone)	1730.72	209.103	15	28.7619	28.9253	5.2747e+06	5.24914e+06	2.24564e+06	1237	MS2	0.69116	Delta=0.00653Da; 31.2287PPM	Main Standard Library	1494-1175-1254-2980	C15H12O	94-41-7
γ-Glu-Leu	334.275	261.145	15	5.44225	5.67894	1.35117e+06	1.34753e+06	175057	226	MS2	0.69087	Delta=-0.00062Da; 2.37416PPM	Main Standard Library	3-733-788-1813	C11H20N2O5	2566-39-4
Purine	50.5438	119.034	15	0.740314	0.943787	3.2747e+06	3.20229e+06	600200	79	MS2	0.69018	Delta=-0.00090Da; 7.56084PPM	Main Standard Library	224-1715-2034-4793	C5H4N4	120-73-0
4,5-(methanoxy-2-methylethano)isolongifol-4-ene	1332.03	275.237	15	22.0953	22.2833	2.18048e+06	2.14713e+06	318047	77	MS2	0.68803	Delta=0.00045Da; 1.65205PPM	METLIN LOCAL	20030451-30451-31860-106853	C19H30O
13(S)-HpODE	1222.03	295.228	15	20.2378	20.473	3.07785e+07	3.07312e+07	3596299	1005	MS2	0.68761	Delta=0.00515Da; 17.4373PPM	METLIN LOCAL	20013791-13791-14455-51206	C18H32O4	33964-75-9
NOMIFENSIN	1035.87	239.162	15	17.0934	17.4356	1.4801e+07	1.46095e+07	2.15115e+06	192	MS2	0.68517	Delta=0.00800Da; 33.4368PPM	METLIN LOCAL	20021448-21448-22282-76207	C16H18N2	32795-47-4
2,5-Dimethylbenzaldehyde	1053.62	135.081	15	17.477	17.6646	8.30788e+06	8.30787e+06	1.70888e+06	1708880	MS2	0.68485	Delta=0.00036Da; 2.69547PPM	METLIN LOCAL	20195796-195796-197204-605344	C9H10O
Irisone	955.658	175.149	15	15.8215	16.0587	3.46971e+06	3.36072e+06	439545	147	MS2	0.68477	Delta=0.00101Da; 5.76653PPM	Main Standard Library	1022-1496-1743-4122	C13H20O	14901-07-6
8beta-Hydroxy-3-longipinen-5-one	1117.11	235.17	15	18.5106	18.7034	1.60033e+08	1.59736e+08	27179040	415	MS2	0.68126	Delta=0.00049Da; 2.09506PPM	METLIN LOCAL	20030438-30438-31847-106814	C15H22O2
Tramadol	1043.64	264.194	15	17.2862	17.498	1.51375e+06	1.45914e+06	250977	105	MS2	0.68111	Delta=-0.00212Da; 8.02441PPM	GNPS LOCAL	79046-5918-5918-5918
5β-Cholestane-3α,6β,7α,26-tetrol	1499.42	437.361	15	24.886	25.0541	7.80542e+06	7.7586e+06	1.07822e+06	146	MS2	0.67941	Delta=-0.00143Da; 3.25847PPM	METLIN LOCAL	20020209-20209-20783-70690	C27H48O4
MLS002153901-01!Ajmaline4360-12-7	1380.62	327.217	15	22.9292	23.0925	3.76173e+06	3.76172e+06	803441	803440	MS2	0.67662	Delta=0.00249Da; 7.60962PPM	GNPS LOCAL	85520-8434-8434-8434
OBLIQUIN	872.604	245.079	15	14.4344	14.6526	2.86589e+06	2.84634e+06	392227	189	MS2	0.67631	Delta=-0.00176Da; 7.19205PPM	METLIN LOCAL	20020886-20886-21562-73457	C14H12O4	16167-05-8
Pseudopyronine A	1079.48	267.196	15	17.8803	18.0796	2.92965e+06	2.85741e+06	393208	61	MS2	0.67564	Delta=-0.00500Da; 18.7129PPM	GNPS LOCAL	223955-1744-1744-1744
Indoline	167.816	120.081	15	2.69055	2.88255	3.79925e+07	3.79408e+07	5056318	903	MS2	0.67358	Delta=0.00014Da; 1.16588PPM	Main Standard Library	601-122-144-363	C8H9N	496-15-1
2,5-Dichlorobenzoic Acid	68.0966	188.948	15	1.02765	1.24358	2.82048e+06	2.8087e+06	282937	195	MS2	0.672	Delta=0.00780Da; 41.2811PPM	Main Standard Library	1418-1643-1935-4559	C7H4Cl2O2	50-79-3
Citrulline	49.1959	176.103	15	0.763565	0.894001	1.63227e+07	1.62869e+07	5.66451e+06	630	MS2	0.67144	Delta=0.00034Da; 1.9428PPM	METLIN LOCAL	20000008-8-12-42	C6H13N3O3	372-75-8
CocamidopropylBetaine	1142.9	343.296	15	18.9617	19.1548	8.08153e+06	7.94938e+06	1.38085e+06	84	MS2	0.67049	Delta=0.00027Da; 0.786493PPM	GNPS LOCAL	77206-1117-1117-1117
VARDENAFIL CITRATE	929.53	245.115	15	15.3828	15.6256	7.91439e+06	7.79845e+06	1.04995e+06	141	MS2	0.66773	Delta=-0.00254Da; 10.3625PPM	GNPS LOCAL	79077-5993-5993-5993
Oleoyl Ethyl Amide	1425.5	310.311	15	23.6763	23.8398	2.69863e+08	2.6969e+08	63473588	4565	MS2	0.66729	Delta=0.00061Da; 1.96055PPM	METLIN LOCAL	20021975-21975-22955-78711	C20H39NO	85075-82-7
PYRVINIUM	722.057	382.221	15	11.8565	12.1241	773386	770919	92036.8	173	MS2	0.66672	Delta=-0.00689Da; 18.0249PPM	METLIN LOCAL	20021365-21365-22158-75715	C26H27N3	3546-41-6
Arachidonoyl PAF C-16	1583.43	768.591	15	26.3069	26.4744	6.39477e+06	6.23574e+06	1.13535e+06	43	MS2	0.66491	Delta=0.00125Da; 1.63189PPM	METLIN LOCAL	20020565-20565-21178-72029	C44H82NO7P	86288-11-1
KOBUSONE	1105.47	223.17	15	18.1448	18.5959	5.33816e+06	5.11871e+06	359107	21	MS2	0.66234	Delta=0.00044Da; 1.98367PPM	METLIN LOCAL	20020858-20858-21531-73350	C14H22O2	24173-71-5
3-((3R,5S)-3-butyloctahydroindolizin-5-yl)propan-1-ol	1142.9	240.233	15	18.9617	19.1548	1.19577e+06	1.16404e+06	169812	30	MS2	0.66177	Delta=0.00045Da; 1.85424PPM	METLIN LOCAL	20194592-194592-196163-601371	C15H29NO
Hippuric acid	320.089	180.066	15	5.22814	5.42067	5.66785e+06	5.58099e+06	759713	122	MS2	0.66077	Delta=0.00053Da; 2.92783PPM	METLIN LOCAL	20000742-742-905-3227	C9H9NO3	495-69-2
5,6-dehydro Arachidonic Acid	1385.55	325.212	15	23.0104	23.1762	2.33695e+07	2.33061e+07	6464061	490	MS2	0.65899	Delta=-0.00188Da; 5.77733PPM	METLIN LOCAL	20013393-13393-14037-49904	C20H30O2	58688-54-3
Ω-3 Arachidonic Acid ethyl ester	1338.26	333.279	15	22.2214	22.388	1.65096e+06	1.53876e+06	282913	18	MS2	0.6589	Delta=0.00047Da; 1.424PPM	METLIN LOCAL	20022248-22248-23366-80334	C22H36O2	123940-93-2
Pentamidine	1235.96	341.207	15	20.5357	20.6841	1.00418e+06	988665	187534	44	MS2	0.65832	Delta=0.00986Da; 28.8948PPM	METLIN LOCAL	20001187-1187-1382-4809	C19H24N4O2	100-33-4
2-butyl-6-heptylpiperidine	1413.21	240.269	15	23.4905	23.6362	2.88385e+06	2.85263e+06	802477	114	MS2	0.65773	Delta=0.00052Da; 2.17771PPM	METLIN LOCAL	20194741-194741-196312-601818	C16H33N
Dextromoramide M1	1167.85	323.22	15	19.3819	19.5495	2.79988e+06	2.6718e+06	609465	87	MS2	0.65714	Delta=0.00793Da; 24.5397PPM	METLIN LOCAL	20001415-1415-1633-5643	C21H26N2O
7α,27-dihydroxycholestenone	1267.9	417.337	15	21.0463	21.2169	771631	761419	189356	94	MS2	0.65687	Delta=0.00070Da; 1.67604PPM	METLIN LOCAL	20020310-20310-20884-70994	C27H44O3
D-Histidine	46.9332	154.062	15	0.696605	0.862499	1.61939e+07	1.61404e+07	3656207	1540	MS2	0.65667	Delta=-0.00179Da; 11.6187PPM	Main Standard Library	848-1423-1663-3928	C6H9N3O2	351-50-8
Cinoxacin	971.433	263.057	15	16.0807	16.28	5.06646e+06	4.98544e+06	646030	53	MS2	0.65583	Delta=-0.00945Da; 35.9237PPM	METLIN LOCAL	20001208-1208-1406-4890	C12H10N2O5	28657-80-9
Cymather aldehyde methyl ester	839.473	233.115	15	13.9034	14.0796	1.05729e+06	1.01491e+06	203245	57	MS2	0.65529	Delta=0.00042Da; 1.80168PPM	GNPS LOCAL	68207-495-495-495
cyclo(L-Phe-L-4-Hyp)	1701.74	261.131	15	27.9639	28.6358	5.63104e+06	5.5138e+06	190135	36	MS2	0.65287	Delta=0.00846Da; 32.3975PPM	GNPS LOCAL	7141-456-456-456		118477-06-8
N-Octylamine	316.248	130.16	15	5.16385	5.35617	8.63132e+06	7.36205e+06	952388	12	MS2	0.65146	Delta=0.00058Da; 4.45607PPM	Main Standard Library	342-1339-1555-3675	C8H19N	111-86-4
Ambroxane	1303.76	237.222	15	21.5594	21.9232	4.27165e+06	3.87951e+06	346875	13	MS2	0.65112	Delta=-0.00007Da; 0.295082PPM	Main Standard Library	1068-1324-1535-3616	C16H28O	6790-58-5
p-Tolyl Sulfate	400.81	187.006	15	6.5869	6.7975	2.53164e+06	2.53093e+06	318827	1543	MS2	0.64956	Delta=-0.00064Da; 3.41166PPM	METLIN LOCAL	20194336-194336-195898-600512	C7H8O4S	91978-69-7
3-ketosphingosine	1271.74	298.275	15	21.1102	21.2807	2.70421e+06	2.56953e+06	396268	18	MS2	0.64786	Delta=0.00063Da; 2.0965PPM	METLIN LOCAL	20020368-20368-20941-71183	C18H35NO2
(2S,5S)-2-butyl-5-pentylpyrrolidine	1319.22	198.222	15	21.8807	22.074	1.16394e+06	1.10862e+06	175209	27	MS2	0.64714	Delta=0.00050Da; 2.54528PPM	METLIN LOCAL	20194728-194728-196299-601779	C13H27N
3-Guanidinopropionic acid	79.4402	132.077	15	1.219	1.38855	1.5697e+07	1.56239e+07	1.72656e+06	338	MS2	0.64523	Delta=0.00172Da; 13.0227PPM	Main Standard Library	1292-1003-1065-2572	C4H9N3O2	353-09-3
Oleyl Anilide	1440.46	358.309	15	23.9239	24.0915	3.03129e+07	3.03129e+07	7723490	7723489	MS2	0.64212	Delta=-0.00174Da; 4.86067PPM	METLIN LOCAL	20022005-22005-23006-78910	C24H39NO	5429-85-6
L-α-Hydroxyisovaleric acid	236.357	117.055	15	3.82459	4.05427	3.44355e+06	3.15017e+06	298907	85	MS2	0.64174	Delta=-0.00049Da; 4.15112PPM	METLIN LOCAL	20003452-3452-3973-13687	C5H10O3	17407-55-5
PerindoprilErbumine	1270.46	369.241	15	21.0889	21.3663	1.83783e+06	1.76704e+06	243957	42	MS2	0.64131	Delta=0.00190Da; 5.14569PPM	GNPS LOCAL	5942-4435-4435-4435
OxymetazolineHCl	984.743	283.189	15	16.3243	16.5017	1.77579e+06	1.72616e+06	352344	112	MS2	0.63909	Delta=0.00971Da; 34.2881PPM	GNPS LOCAL	5146-3667-3667-3667
Finasteride	1159.24	373.274	15	19.2373	19.4228	9.51546e+06	9.48328e+06	2.16121e+06	574	MS2	0.63853	Delta=-0.00583Da; 15.6185PPM	Main Standard Library	708-601-644-1485	C23H36N2O2	98319-26-7
m-Cresol	1099.11	109.065	15	18.2336	18.4029	1.51447e+06	1.48987e+06	251113	37	MS2	0.6383	Delta=0.00043Da; 3.96088PPM	METLIN LOCAL	20020405-20405-20987-71347	C7H8O
GabapentinHCl	1405.73	172.134	15	23.3027	23.5115	3.018e+06	2.94017e+06	262614	24	MS2	0.63808	Delta=0.00071Da; 4.1247PPM	GNPS LOCAL	6465-5018-5018-5018
Dihydroactindiolide	1232.14	163.112	15	20.4519	20.6203	7.50156e+06	7.34692e+06	1.45238e+06	115	MS2	0.63698	Delta=-0.00008Da; 0.49046PPM	Main Standard Library	835-1686-1994-4699	C11H16O2	17092-92-1
QuinineHCl	1075.45	325.202	15	17.815	18.0363	1.28343e+06	1.1203e+06	158404	18	MS2	0.63608	Delta=0.00953Da; 29.3049PPM	GNPS LOCAL	4257-2787-2787-2787
5-(6-hydroxy-6-methyloctyl)furan-2(5H)-one	888.878	225.149	15	14.6783	14.9291	4.29235e+07	4.28989e+07	4922352	4167	MS2	0.636	Delta=-0.00081Da; 3.60148PPM	METLIN LOCAL	20899830-899830-197390-606072	C13H22O3
Nitrofurazone	679.96	199.04	15	11.1356	11.5287	1.68473e+06	1.56375e+06	148856	45	MS2	0.63594	Delta=-0.00664Da; 33.3602PPM	Main Standard Library	354-1307-1488-3499	C6H6N4O4	59-87-0
(+)-Mayurone	1188.49	207.175	15	19.6781	19.8725	7.93756e+06	7.80875e+06	1.15214e+06	150	MS2	0.6344	Delta=0.00060Da; 2.90343PPM	METLIN LOCAL	20030531-30531-31940-107098	C14H22O
Caffeic acid	1162.91	181.05	15	19.2792	19.4642	2.51501e+08	2.50587e+08	46740300	541	MS2	0.63098	Delta=0.00572Da; 31.5935PPM	GNPS LOCAL	78847-1194-1194-1194		331-39-5
IBMX	1218.2	223.112	15	20.152	20.4097	4.18267e+06	3.98777e+06	336992	30	MS2	0.63075	Delta=-0.00660Da; 29.5774PPM	METLIN LOCAL	20021542-21542-22406-76688	C10H14N4O2	28822-58-4
9-oxo-10,12-octadecadienoic acid	1232.14	295.227	15	20.473	20.6203	1.07604e+07	1.07293e+07	2.24402e+06	627	MS2	0.62915	Delta=0.00055Da; 1.85477PPM	METLIN LOCAL	20013684-13684-14340-50845	C18H30O3
9,12,15-hexadecatrienoic acid	673.355	251.201	15	11.0464	11.3108	4.97088e+06	4.80151e+06	510781	40	MS2	0.62733	Delta=0.00057Da; 2.27777PPM	METLIN LOCAL	20013069-13069-13708-48896	C16H26O2
10E,12E,14Z-Hexadecatrienal	672.055	235.206	15	11.0683	11.2662	1.9541e+07	1.9414e+07	2.27661e+06	290	MS2	0.62706	Delta=0.00052Da; 2.19272PPM	METLIN LOCAL	20023538-23538-25022-86223	C16H26O
L-Menthone	859.453	155.144	15	14.1688	14.4344	2.77935e+06	2.68189e+06	290995	48	MS2	0.62568	Delta=0.00426Da; 27.4584PPM	Main Standard Library	513-494-537-1254	C10H18O	14073-97-3
Flavanone	1090.01	225.092	15	17.8803	18.4682	7.30562e+06	7.09853e+06	310602	33	MS2	0.62395	Delta=0.00104Da; 4.62034PPM	Main Standard Library	707-148-173-427	C15H12O2	487-26-3
Glycoursodeoxycholic acid	1161.72	450.322	15	19.2792	19.4642	2.45379e+06	2.27049e+06	563907	11	MS2	0.62172	Delta=0.00167Da; 3.70846PPM	Main Standard Library	657-451-492-1149	C26H43NO5	64480-66-6
BEPRIDIL	1393.09	367.282	15	23.1553	23.3027	2.95424e+06	2.92164e+06	524794	81	MS2	0.61928	Delta=0.00803Da; 21.8623PPM	METLIN LOCAL	20021235-21235-21992-75078	C24H34N2O	74764-40-2
1,3-Hexadecadien-1-ol	1375.75	239.237	15	22.8481	23.0104	1.74826e+07	1.74211e+07	4.3143e+06	694	MS2	0.61917	Delta=0.00037Da; 1.54644PPM	METLIN LOCAL	20023210-23210-24694-85235	C16H30O
DIBENZOYLMETHANE	1151.75	225.091	15	19.1129	19.3	1.98532e+07	1.97826e+07	3.88993e+06	420	MS2	0.61853	Delta=0.00031Da; 1.35511PPM	METLIN LOCAL	20020688-20688-21332-72616	C15H12O2	120-46-7
2,5-dibutylpyrrolidine	1278.12	184.207	15	21.1957	21.4089	1.52473e+06	1.47329e+06	221940	39	MS2	0.61587	Delta=0.00067Da; 3.63748PPM	METLIN LOCAL	20194727-194727-196298-601776	C12H25N
4,4'-dihydroxy-3,5-dimethoxydihydrostilbene	814.435	275.126	15	13.4638	13.7524	453989	365843	49228.6	12	MS2	0.6158	Delta=-0.00204Da; 7.42902PPM	METLIN LOCAL	20030228-30228-31636-106165	C16H18O4
5-Ketoeicosatetraenoic acid	1235.96	319.225	15	20.5357	20.6841	1.01025e+07	9.99667e+06	2.14064e+06	174	MS2	0.61444	Delta=-0.00167Da; 5.239PPM	METLIN LOCAL	20020545-20545-21152-71925	C20H30O3
(±)-Jasmonic acid	839.473	211.134	15	13.9034	14.0796	2.35356e+06	2.23743e+06	406136	25	MS2	0.61439	Delta=0.00195Da; 9.23586PPM	Main Standard Library	1536-138-161-409	C12H18O3	77026-92-7
Oxybenzone	1041.08	229.087	15	17.2432	17.4356	1.12822e+07	1.12456e+07	2.01079e+06	456	MS2	0.61078	Delta=0.00057Da; 2.47156PPM	METLIN LOCAL	20020447-20447-21036-71516	C14H12O3
Articaine HCl	658.739	285.131	15	10.8902	11.1135	741101	693979	81673.1	15	MS2	0.60888	Delta=0.00447Da; 15.677PPM	GNPS LOCAL	78587-5742-5742-5742		"23964-57-0 , 23964-58-1(free base)"
Ceroptene	876.533	299.128	15	14.5216	14.7615	1.69265e+06	1.66674e+06	184590	74	MS2	0.60786	Delta=0.00058Da; 1.92588PPM	METLIN LOCAL	20029192-29192-30611-103085	C18H18O4
Alepric acid	1140.31	225.186	15	18.8113	19.0915	1.52611e+07	1.49706e+07	1.65569e+06	111	MS2	0.60706	Delta=0.00058Da; 2.58647PPM	METLIN LOCAL	20013111-13111-13750-49026	C14H24O2
Conglobatin-BAW	307.265	521.272	15	5.03541	5.20673	369937	369401	96865.9	239	MS2	0.60427	Delta=0.00960Da; 18.4165PPM	GNPS LOCAL	479762-2468-2468-2468
(+)-12-Isocopalene-15,16-dial	1284.53	303.232	15	21.3234	21.5157	3.10327e+06	3.07613e+06	434592	47	MS2	0.604	Delta=0.00056Da; 1.85054PPM	METLIN LOCAL	20030585-30585-31993-107263	C20H30O2
Trimidox	763.755	185.06	15	12.5049	12.9292	1.17228e+06	1.12841e+06	82951.9	44	MS2	0.60207	Delta=0.00469Da; 25.3383PPM	METLIN LOCAL	20022233-22233-23341-80233	C7H8N2O4	95933-74-7
9,12-Octadecadienoic acid (Z,Z)-, methyl ester	1354.63	295.264	15	22.4925	22.7012	2.13826e+06	2.128e+06	287332	110	MS2	0.60155	Delta=-0.00041Da; 1.38859PPM	Main Standard Library	1119-220-254-625	C19H34O2	112-63-0
trans-Anhydrotephrostachin	995.235	349.142	15	16.4799	16.6749	2.12119e+06	2.0786e+06	419936	104	MS2	0.60082	Delta=-0.00172Da; 4.92474PPM	METLIN LOCAL	20025618-25618-27058-92386	C22H20O4
3,7,11,15-Tetramethyl-6,10,14-hexadecatrien-1-ol	1425.5	293.285	15	23.6763	23.8398	2.89203e+06	2.85566e+06	626589	74	MS2	0.60077	Delta=0.00062Da; 2.10946PPM	METLIN LOCAL	20023211-23211-24695-85237	C20H36O
Gabapentin (Neurontin)	698.235	172.134	15	11.5287	11.7249	2.38344e+06	2.30958e+06	241862	22	MS2	0.60017	Delta=0.00084Da; 4.87992PPM	GNPS LOCAL	78453-5592-5592-5592		"60142-96-3, 60142-95-2 (HCl), 63562-00-5 (sodium salt)"
Arachidonic acid ethyl ester	1440.46	333.279	15	23.9239	24.1125	1.02464e+06	1.00133e+06	230371	60	MS2	0.59955	Delta=0.00053Da; 1.57558PPM	METLIN LOCAL	20000312-312-423-1576	C22H36O2	1808-26-0
Fujikinetin methyl ether	1108.09	327.079	15	18.3813	18.5536	2.15571e+06	2.15346e+06	459372	350	MS2	0.5986	Delta=-0.00779Da; 23.8185PPM	METLIN LOCAL	20024653-24653-26087-89458	C18H14O6
Methyl linolenate	1275.57	293.248	15	21.1317	21.3448	1.85641e+06	1.83273e+06	184918	55	MS2	0.5981	Delta=0.00096Da; 3.27368PPM	Main Standard Library	458-212-245-604	C19H32O2	301-00-8
fructose	1535.92	203.053	15	25.5151	25.6813	3.74055e+06	3.67662e+06	606133	42	MS2	0.5975	Delta=0.00311Da; 15.3162PPM	GNPS LOCAL	81808-1616-1616-1616		6035-50-3
MLS002153346-01!Metrazoline	708.756	187.127	15	11.6155	12.0343	1.21502e+07	1.21502e+07	904279	904278	MS2	0.59646	Delta=-0.00104Da; 5.55772PPM	GNPS LOCAL	85561-8475-8475-8475
Linoleamide	1334.53	280.264	15	22.1587	22.3464	4.31903e+08	4.31654e+08	87803760	11012	MS2	0.59515	Delta=0.00073Da; 2.62228PPM	METLIN LOCAL	20020586-20586-21201-72116	C18H33NO
3-oxoglycyrrhetinic acid	1490.63	469.33	15	24.7595	24.9278	6.89747e+06	6.83106e+06	1561877	185	MS2	0.59458	Delta=-0.00138Da; 2.95018PPM	METLIN LOCAL	20030739-30739-32147-107727	C30H44O4
Longicamphenylone	1196.19	207.175	15	19.6781	20.1079	1.43973e+07	1.4128e+07	1.15214e+06	135	MS2	0.59444	Delta=0.00063Da; 3.04824PPM	METLIN LOCAL	20195838-195838-197250-605528	C14H22O
L-Isoleucine n-butyl ester	1092.71	188.165	15	18.1231	18.3813	2.03538e+06	1.81429e+06	236654	20	MS2	0.5942	Delta=0.00060Da; 3.20696PPM	METLIN LOCAL	20002939-2939-3311-11275	C10H21NO2	2865-28-3
α-Zearalanol	1162.91	287.164	15	19.3	19.485	4.84145e+06	4.78211e+06	837745	195	MS2	0.59419	Delta=-0.00048Da; 1.67152PPM	Main Standard Library	13-1319-1524-3584	C18H26O5	26538-44-3
Gliocladic acid_130132	890.884	237.149	15	14.7399	14.9808	3.39073e+07	3.36729e+07	3.60636e+06	178	MS2	0.59284	Delta=0.00002Da; 0.0843352PPM	GNPS LOCAL	478537-2361-2361-2361
Spisulosine	1247.43	286.311	15	20.7053	20.8758	7.101e+06	7.05667e+06	1.9561e+06	362	MS2	0.59261	Delta=0.00054Da; 1.8804PPM	METLIN LOCAL	20030889-30889-32298-108185	C18H39NO
2-[(5R,8S,8aS)-3,8-Dimethyl-2-oxo-1,2,4,5,6,7,8,8a-octahydro-5-azulenyl]acrylic acid	971.433	249.149	15	16.0807	16.28	1.68809e+06	1.49852e+06	229183	8	MS2	0.58979	Delta=0.00060Da; 2.42685PPM	METLIN LOCAL	20899871-899871-197457-606340	C15H20O3
Ovalifolin	493.371	347.124	15	8.13717	8.33148	331655	322289	54853	32	MS2	0.58936	Delta=-0.00367Da; 10.5839PPM	METLIN LOCAL	20025511-25511-26951-92065	C22H18O4
5-Hydroxy-4-[3-(2-hydroxy-2-propanyl)-2-oxiranyl]-1-methyl-7-oxabicyclo[4.1.0]hept-3-en-2-one	871.296	223.097	15	14.3906	14.6308	5.91444e+06	5.77306e+06	608596	52	MS2	0.58858	Delta=0.00502Da; 22.4926PPM	METLIN LOCAL	20899878-899878-197469-606388	C12H16O5
(±)12(13)-EpOME	1249.99	319.225	15	20.7692	20.8972	3.39375e+06	3.30056e+06	650203	52	MS2	0.5884	Delta=0.00071Da; 2.23059PPM	METLIN LOCAL	20020593-20593-21212-72159	C18H32O3	NA
HTMT	1182.06	383.205	15	19.5922	19.7868	674763	674751	143025	143024	MS2	0.58707	Delta=-0.00034Da; 0.887254PPM	GNPS LOCAL	79090-5950-5950-5950
Phytosphingosine	1058.61	318.301	15	17.5398	17.7284	9.14961e+07	9.14815e+07	22642070	7603	MS2	0.58559	Delta=0.00003Da; 0.0942504PPM	GNPS LOCAL	77198-1083-1083-1083		554-62-1
Phorbol	1274.29	365.194	15	21.1531	21.3234	1.65536e+06	1.65163e+06	405956	334	MS2	0.58508	Delta=-0.00147Da; 4.02151PPM	METLIN LOCAL	20018521-18521-19087-65558	C20H28O6
Glyceofuran	1203.91	355.11	15	19.9795	20.152	823861	808900	170485	80	MS2	0.58252	Delta=-0.00769Da; 21.6597PPM	METLIN LOCAL	20025220-25220-26658-91179	C20H18O6
Artonin K	718.001	383.122	15	11.8565	12.0563	459443	459431	65756.9	65756	MS2	0.58246	Delta=0.00964Da; 25.1744PPM	METLIN LOCAL	20026933-26933-28375-96346	C21H18O7
isopropamide	1375.75	353.267	15	22.8273	23.0104	4.80367e+08	4.8035e+08	104800192	29340	MS2	0.58151	Delta=0.00786Da; 22.2358PPM	METLIN LOCAL	20020381-20381-20957-71239	C23H32N2O
Indole-3-acetamide	847.443	175.076	15	14.0132	14.3021	1.401e+06	1.23293e+06	105779	17	MS2	0.58149	Delta=-0.00691Da; 39.4685PPM	Main Standard Library	606-572-615-1410	C10H10N2O	879-37-8
10,12-Tetradecadienal	1201.34	209.191	15	19.9152	20.1735	3.13076e+06	3.00063e+06	235942	42	MS2	0.58139	Delta=0.00057Da; 2.73081PPM	METLIN LOCAL	20023527-23527-25011-86190	C14H24O
2E,13Z-Octadecadienal	1374.57	265.253	15	22.8273	22.9897	5.59615e+07	5.58731e+07	12213066	1103	MS2	0.58128	Delta=0.00046Da; 1.73114PPM	METLIN LOCAL	20023570-23570-25054-86320	C18H32O
FesoterodineFumarate	1082.18	412.285	15	17.9474	18.1448	833356	833344	182387	182386	MS2	0.58013	Delta=0.00045Da; 1.09148PPM	GNPS LOCAL	5452-4001-4001-4001
7Z,11Z,13E-Hexadecatrienal	1243.6	235.206	15	20.5994	20.8332	3.44841e+07	3.43368e+07	4283049	547	MS2	0.58013	Delta=0.00045Da; 1.89511PPM	METLIN LOCAL	20023563-23563-25047-86298	C16H26O
1-Hexadecyl-2-O-methyl-glycerol	1429.18	331.321	15	23.7379	23.9032	1.09481e+07	1.09444e+07	2577773	1647	MS2	0.57967	Delta=0.00046Da; 1.40344PPM	METLIN LOCAL	20020602-20602-21224-72207	C20H42O3	111188-59-1
(+)-δ-Cuprenen-4α-ol	1246.15	221.191	15	20.6841	20.8758	3.28246e+06	3.18247e+06	523141	60	MS2	0.57761	Delta=0.00051Da; 2.3114PPM	METLIN LOCAL	20030364-30364-31773-106584	C15H24O
2-amino-14,16-dimethyloctadecan-3-ol	1303.76	314.342	15	21.6432	21.8157	1.63671e+07	1.63671e+07	4.43395e+06	4433946	MS2	0.5764	Delta=0.00066Da; 2.09117PPM	METLIN LOCAL	20030888-30888-32297-108182	C20H43NO
Xestoaminol C	1072.82	230.248	15	17.7931	17.9694	8.63922e+06	8.61251e+06	1.99e+06	337	MS2	0.5763	Delta=0.00055Da; 2.38843PPM	METLIN LOCAL	20030890-30890-32299-108188	C14H31NO
Biliverdin	1062.43	583.257	15	17.6015	17.7931	1.27681e+06	1.27627e+06	226516	713	MS2	0.57293	Delta=0.00253Da; 4.33771PPM	Main Standard Library	1011-647-694-1601	C33H34N4O6	114-25-0
2,4-Dihydroxypyrimidine-5-Carboxylic Acid	1390.37	155.02	15	23.0184	23.2407	3.04889e+06	3.02134e+06	254618	140	MS2	0.57277	Delta=0.00977Da; 63.0239PPM	Main Standard Library	1421-1945-2445-5751	C5H4N2O4	23945-44-0
(3R,5S)-3,5-dimethyladamantan-1-amine	953.11	180.175	15	15.7781	15.9708	1.69221e+06	1.65678e+06	319869	93	MS2	0.57263	Delta=0.00028Da; 1.55404PPM	GNPS LOCAL	78941-5849-5849-5849
Hydnocarpic acid	1229.64	253.217	15	20.4097	20.5782	2.70282e+06	2.68029e+06	408703	65	MS2	0.57174	Delta=0.00053Da; 2.07988PPM	METLIN LOCAL	20013419-13419-14066-49998	C16H28O2
12(S)-hydroxy-16-Heptadecynoic Acid	1167.85	283.227	15	19.3819	19.5495	2.71278e+06	2.57538e+06	559529	44	MS2	0.57069	Delta=0.00041Da; 1.43905PPM	METLIN LOCAL	20013525-13525-14175-50337	C17H30O3	148019-74-3
(-)-Spruceanol	1203.91	301.215	15	19.9795	20.152	1.45065e+06	1.32958e+06	226950	24	MS2	0.56924	Delta=-0.00113Da; 3.76256PPM	METLIN LOCAL	20030583-30583-31991-107257	C20H28O2
Crucigasterin 277	1359.59	278.246	15	22.556	22.7429	1.18592e+08	1.18485e+08	25976658	2574	MS2	0.56809	Delta=-0.00194Da; 6.9725PPM	METLIN LOCAL	20030893-30893-32302-108197	C18H31NO
11Z,13Z-Octadecadienal	1420.58	265.253	15	23.5951	23.7379	4.30081e+06	4.22178e+06	545804	49	MS2	0.56706	Delta=0.00050Da; 1.88194PPM	METLIN LOCAL	20023575-23575-25059-86335	C18H32O
(9S,13S)-1a,1b-dinor-10,11-dihydro-12-oxo-15-phytoenoic acid	1054.86	267.196	15	17.498	17.7072	1.80211e+06	1.72703e+06	176125	27	MS2	0.56521	Delta=0.00057Da; 2.12808PPM	METLIN LOCAL	20013814-13814-14481-51289	C16H26O3
1H-Imidazole-1-acetic acid	707.435	127.112	15	11.4415	12.1241	1.0817e+07	9.52285e+06	619079	60	MS2	0.56283	Delta=-0.00830Da; 65.2966PPM	HMDB LOCAL	30010939-72042-72042-72042	C5H6N2O2	22884-10-2
3,5,7-Trihydroxy-4'-methoxy-8-(1,1-dimethylprop-2-en-1-yl)flavone	1243.6	369.126	15	20.6415	20.8119	1.32129e+07	1.31037e+07	3.40739e+06	167	MS2	0.56251	Delta=-0.00750Da; 20.309PPM	METLIN LOCAL	20025982-25982-27422-93478	C21H20O6
Isotrinervidiol	1275.57	305.248	15	21.1102	21.3448	8.49522e+06	8.25056e+06	1.09659e+06	102	MS2	0.56185	Delta=0.00061Da; 1.98404PPM	METLIN LOCAL	20030659-30659-32066-107482	C20H32O2
7Z,9Z-Dodecadienyl acetate	1156.75	225.185	15	19.1958	19.362	1.63845e+07	1.62045e+07	3.35099e+06	225	MS2	0.55904	Delta=0.00042Da; 1.87595PPM	METLIN LOCAL	20023305-23305-24789-85521	C14H24O2
1,2,3,4-Tetrahydroxybutane	1426.74	123.117	15	23.6971	23.8614	2.4967e+06	2.35312e+06	495468	31	MS2	0.5567	Delta=-0.00992Da; 80.5736PPM	HMDB LOCAL	30074465-385359-385359-385359	C4H10O4
5,6-Dimethylbenzimidazole	665.089	145.086	15	10.9425	11.2006	5.92343e+06	5.63524e+06	585551	29	MS2	0.55519	Delta=0.00737Da; 50.7973PPM	Main Standard Library	1193-1889-2368-5583	C9H10N2	582-60-5
N-ethyl N-(2-hydroxy-ethyl) arachidonoyl amine	1333.28	376.319	15	22.1377	22.3253	3.21409e+06	3.1942e+06	720128	86	MS2	0.55333	Delta=-0.00189Da; 5.0242PPM	METLIN LOCAL	20014274-14274-15085-53429	C24H41NO2
METHOPRENE (S)	1257.68	311.259	15	20.8758	21.0463	1.53203e+06	1.43523e+06	275340	14	MS2	0.55228	Delta=0.00050Da; 1.59527PPM	METLIN LOCAL	20021128-21128-21862-74586	C19H34O3	40596-69-8
N-butyl arachidonoyl amine	1468.08	360.324	15	24.3858	24.5494	7.42967e+08	7.42907e+08	188033552	12280	MS2	0.54872	Delta=-0.00203Da; 5.62588PPM	METLIN LOCAL	20014259-14259-15070-53383	C24H41NO
(+)-Samandarine	1275.57	306.251	15	21.1102	21.3448	1.69327e+06	1.67417e+06	211726	79	MS2	0.54603	Delta=0.00863Da; 28.1676PPM	METLIN LOCAL	20194400-194400-195970-600790	C19H31NO2
10E,16-heptadecadien-8-ynoic acid	1319.22	263.201	15	21.902	22.1795	3.56487e+06	3.47979e+06	455225	129	MS2	0.54573	Delta=0.00056Da; 2.13592PPM	METLIN LOCAL	20013357-13357-13999-49782	C17H26O2
3-(4-Hydroxyphenyl)-propionic acid	1061.16	149.06	15	17.581	17.7714	5.09344e+06	4.93493e+06	954009	47	MS2	0.54452	Delta=-0.00008Da; 0.536696PPM	Main Standard Library	1321-1162-1238-2943	C9H10O3	501-97-3
trans,trans-Farnesol	1109.35	205.196	15	18.3813	18.575	1.05866e+06	965608	237874	48	MS2	0.5444	Delta=0.00014Da; 0.682275PPM	Main Standard Library	73-1681-1985-4673	C15H26O	106-28-5
9-hydroxy-10E-octadecenoic acid	1328.26	299.259	15	21.9232	22.2214	2.75413e+06	2.71754e+06	180726	28	MS2	0.54081	Delta=0.00050Da; 1.65924PPM	METLIN LOCAL	20013581-13581-14235-50527	C18H34O3
a-L-Rhamnose	587.864	187.065	15	9.66666	9.90725	586913	486777	63096.5	15	MS2	0.54022	Delta=0.00782Da; 41.8239PPM	METLIN LOCAL	20001109-1109-1301-4536	C6H12O5	6014-42-2
2S-amino-octadeca-4E,6E-diene-1,3R-diol	1174.25	298.275	15	19.5063	19.6566	1.36416e+06	1.24348e+06	273328	12	MS2	0.53844	Delta=0.00048Da; 1.59361PPM	METLIN LOCAL	20030916-30916-32325-108266	C18H35NO2
2-(ethylamino)-4'-hydroxy-Propiophenone	1733.16	194.118	15	28.8038	28.9674	3.58865e+06	3.57627e+06	651179	200	MS2	0.53518	Delta=0.00050Da; 2.60013PPM	METLIN LOCAL	20001450-1450-1670-5764	C11H15NO2	18300-92-0
(7R,8R,E)-8-methyl-6-(2-methylpropylidene)octahydroindolizine-7,8-diol	951.843	226.181	15	15.7781	15.9708	7.25523e+07	7.24695e+07	13160779	3923	MS2	0.53197	Delta=0.00048Da; 2.113PPM	METLIN LOCAL	20194461-194461-196032-600979	C13H23NO2
N-hydroxy arachidonoyl amine	1218.2	320.257	15	20.1949	20.4309	2.95965e+06	2.95963e+06	369369	369368	MS2	0.5308	Delta=-0.00168Da; 5.24314PPM	METLIN LOCAL	20014277-14277-15088-53438	C20H33NO2
Pelargonidin 3-(2'-acetylrutinoside)	707.435	621.184	15	11.6588	11.9667	1.1404e+06	1.14038e+06	107328	78292	MS2	0.53061	Delta=0.00224Da; 3.60071PPM	METLIN LOCAL	20023886-23886-25374-87293	C29H32O15
Nafadotride	1034.59	366.226	15	17.136	17.3297	2.05563e+07	2.05156e+07	4.73576e+06	1360	MS2	0.52715	Delta=0.00784Da; 21.4076PPM	GNPS LOCAL	79043-5915-5915-5915
Arachidonoylmorpholine	1325.72	374.304	15	22.0082	22.2005	945422	897599	188652	31	MS2	0.52454	Delta=-0.00182Da; 4.8495PPM	METLIN LOCAL	20014296-14296-15108-53501	C24H39NO2
Ophiobolin A	1349.55	401.267	15	22.409	22.5771	3.51543e+06	3.45942e+06	846644	120	MS2	0.52136	Delta=-0.00152Da; 3.79433PPM	METLIN LOCAL	20018537-18537-19105-65616	C25H36O4
3,5,7,9,11-dodecapentaenoic acid	1178.1	191.107	15	19.5495	19.7224	638407	540390	99225.8	9	MS2	0.52031	Delta=0.00060Da; 3.16453PPM	METLIN LOCAL	20013159-13159-13799-49174	C12H14O2
Phenacetin	913.583	180.103	15	15.1376	15.3385	1.3584e+06	1.26948e+06	197712	20	MS2	0.51867	Delta=0.00064Da; 3.55353PPM	GNPS LOCAL	78517-5656-5656-5656		62-44-2
N,N‘-DIACETYL-1,6-DIAMINOHEXANE	819.749	201.16	15	13.5739	13.7745	764016	705358	94378	33	MS2	0.51681	Delta=0.00027Da; 1.34221PPM	GNPS LOCAL	79155-6051-6051-6051
SphingomyelinSM_d18_0_18_1_9Z	1587.21	731.608	15	26.3694	26.5569	9.21074e+06	9.20235e+06	1.77112e+06	682	MS2	0.51624	Delta=0.00213Da; 2.91139PPM	GNPS LOCAL	77200-1085-1085-1085
(6S)-dehydrovomifoliol	945.388	223.133	15	15.6475	15.8429	2.77519e+07	2.76565e+07	4.59034e+06	411	MS2	0.5157	Delta=0.00053Da; 2.39725PPM	METLIN LOCAL	20030335-30335-31743-106489	C13H18O3
5-Hydroxyindole-3-acetic acid	45.8139	192.075	15	0.682013	0.819932	5.93083e+06	5.92173e+06	1.68093e+06	540	MS2	0.51385	Delta=0.00953Da; 49.6161PPM	Main Standard Library	1171-1258-1395-3288	C10H9NO3	54-16-0
Methyl jasmonate	921.637	225.149	15	15.2703	15.4485	2.46369e+06	2.31809e+06	281848	16	MS2	0.51243	Delta=-0.00030Da; 1.33245PPM	Main Standard Library	452-218-252-621	C13H20O3	39924-52-2
2,3,6-Trichlorophenol	1746.35	194.927	15	28.9958	29.2601	6.81037e+07	6.8093e+07	7.14161e+06	4055	MS2	0.51233	Delta=0.00835Da; 42.8366PPM	Main Standard Library	1439-1389-1623-3842	Cl3C6H2OH	933-75-5
9-keto palmitic acid	1197.49	271.227	15	19.851	20.0652	4.58719e+06	4.58718e+06	581267	581266	MS2	0.51177	Delta=0.00055Da; 2.01889PPM	METLIN LOCAL	20013672-13672-14327-50805	C16H30O3
α-Terpinyl acetate	1007.11	197.154	15	16.6969	16.8751	5.13692e+06	4.83477e+06	715930	30	MS2	0.50947	Delta=0.00067Da; 3.38929PPM	METLIN LOCAL	20018428-18428-18984-65223	C12H20O2
4-keto-n-caprylic acid	1488.11	159.102	15	24.7175	24.886	1.82571e+07	1.80144e+07	4.64044e+06	356	MS2	0.50828	Delta=0.00051Da; 3.17999PPM	METLIN LOCAL	20013635-13635-14290-50693	C8H14O3
p-Anisaldehyde	1733.16	137.066	15	28.8454	28.9674	1.51215e+07	1.51119e+07	5.84185e+06	1574	MS2	0.50786	Delta=0.00499Da; 36.4057PPM	Main Standard Library	291-320-357-875	C8H8O2	123-11-5
3Z,13Z-octadecadien-1-ol	1426.74	267.269	15	23.6971	23.8614	3.81094e+07	3.80693e+07	11194121	934	MS2	0.50742	Delta=0.00043Da; 1.62454PPM	METLIN LOCAL	20014181-14181-14988-53121	C18H34O
Ketoconazole	50.2978	266.075	15	0.801694	0.914413	2.90377e+07	2.90377e+07	14690841	14690840	MS2	0.50701	Delta=-0.00709Da; 26.6466PPM	GNPS LOCAL	78112-5175-5175-5175		"65277-42-1, 142128-59-4"
Penaresidin A	1162.91	330.3	15	19.3	19.4642	3.83366e+06	3.82668e+06	865967	459	MS2	0.50673	Delta=0.00016Da; 0.486625PPM	METLIN LOCAL	20030902-30902-32311-108224	C19H39NO3
13(S)-HODE methyl ester	1288.39	293.248	15	21.3448	21.5594	2.76329e+06	2.73945e+06	302197	90	MS2	0.50511	Delta=0.00484Da; 16.493PPM	METLIN LOCAL	20022221-22221-23326-80175	C19H34O3	109837-85-6
Arg Ala	1012.51	246.153	15	16.7852	16.9851	726251	726239	144857	144856	MS2	0.50446	Delta=-0.00322Da; 13.075PPM	METLIN LOCAL	20012398-12398-12963-46153	C9H19N5O3
Grayanotoxin II	1015.17	353.231	15	16.8074	17.0068	1.28252e+06	1.22069e+06	149534	20	MS2	0.50384	Delta=-0.00162Da; 4.57374PPM	METLIN LOCAL	20030614-30614-32021-107347	C20H32O5
3,4-dihydro-2,2-dimethyl-indeno[1,2-b]-pyran-5(2H)-one	53.64	159.031	15	0.819932	0.972469	1.07784e+07	1.07784e+07	2.38628e+06	2386278	MS2	0.50281	Delta=-0.00872Da; 54.832PPM	GNPS LOCAL	81254-1366-1366-1366		1027802-08-9
Methoxyhydroxymethylhydrocinnamic acid	696.932	211.095	15	11.5506	11.7249	2.16614e+06	2.09798e+06	319128	29	MS2	0.50231	Delta=-0.00181Da; 8.588PPM	METLIN LOCAL	20000941-941-1121-3948	C11H14O4	53832-93-2
7-Oxo-11-dodecenoic acid	1004.46	213.149	15	16.6312	16.8294	1.10903e+06	978202	137915	9	MS2	0.50186	Delta=0.00069Da; 3.25898PPM	METLIN LOCAL	20020362-20362-20932-71149	C12H20O3	54921-60-7
2-Naphthaleneacetic acid, 6-hydroxy-	902.85	203.067	15	14.9362	15.1599	749593	729419	122919	55	MS2	0.50107	Delta=-0.00304Da; 14.9619PPM	METLIN LOCAL	20000813-813-985-3500	C12H10O3	10441-46-0
Perindopril lactam	1405.73	351.228	15	23.344	23.5115	1.40583e+07	1.40583e+07	3.56265e+06	3562646	MS2	0.50107	Delta=-0.00025Da; 0.713318PPM	METLIN LOCAL	20001236-1236-1436-4989	C19H30N2O4	129970-98-5
5-(4-hydroxy-2,5-dimethylphenoxy)-2,2-dimethyl-Pentanoic acid (Gemfibrozil M1)	1119.65	267.157	15	18.5536	18.7469	3.11278e+06	3.0776e+06	616871	162	MS2	0.49771	Delta=-0.00192Da; 7.20531PPM	METLIN LOCAL	20002444-2444-2734-9272	C15H22O4	80373-12-2
9Z-Dodecen-7-ynyl acetate	1029.45	223.17	15	17.0722	17.2646	5.90049e+06	5.80124e+06	977922	57	MS2	0.49644	Delta=0.00049Da; 2.20772PPM	METLIN LOCAL	20023296-23296-24780-85494	C14H22O2
9-undecynoic acid	926.912	183.139	15	15.3385	15.6036	7.43801e+06	7.17444e+06	725038	39	MS2	0.49464	Delta=0.00061Da; 3.35118PPM	METLIN LOCAL	20013386-13386-14029-49877	C11H18O2	NA
Resorcinol	1155.51	111.045	15	19.1548	19.3414	1.21365e+06	889579	193554	7	MS2	0.49375	Delta=0.00263Da; 23.6842PPM	Main Standard Library	202-502-545-1277	C6H6O2	108-46-3
Arachidonoyl Ethanolamide	1330.77	348.29	15	22.074	22.2629	924340	891331	218181	38	MS2	0.49375	Delta=0.00040Da; 1.14794PPM	METLIN LOCAL	20003114-3114-3570-12251	C22H37NO2	94421-68-8
(7R,8R,E)-8-methyl-6-((R)-2-methylpentylidene)octahydroindolizine-7,8-diol	1088.69	254.212	15	18.058	18.2553	1.90922e+06	1.86235e+06	358687	87	MS2	0.49345	Delta=0.00048Da; 1.89662PPM	METLIN LOCAL	20194465-194465-196036-600991	C15H27NO2
Tetrahydrocorticosterone	1419.51	349.234	15	23.5708	23.7455	3.47177e+06	3.47003e+06	946944	1712	MS2	0.49302	Delta=-0.00259Da; 7.41622PPM	Main Standard Library	103-1612-1889-4466	C21H34O4	68-48-2
Pentadecanoyl-EA	1171.7	286.274	15	19.4435	19.6134	1.09032e+06	1.05345e+06	259648	50	MS2	0.49168	Delta=0.00037Da; 1.27616PPM	METLIN LOCAL	20023615-23615-25102-86470	C17H35NO2
5-(2-hydroxyethyl)isolongifol-5-ene	1193.64	249.222	15	19.8082	20.001	1.83555e+07	1.81258e+07	2.91908e+06	159	MS2	0.48881	Delta=0.00059Da; 2.36827PPM	METLIN LOCAL	20030446-30446-31855-106838	C17H28O
3-Methyl-2-Oxovalerate	288.616	129.055	15	4.69426	4.90149	4.94596e+06	4.23281e+06	547741	20	MS2	0.48487	Delta=-0.00021Da; 1.62721PPM	Main Standard Library	1271-1037-1100-2671	C6H10O3	1460-34-0
Methoprene acid	1118.38	291.196	15	18.5536	18.7469	1.77872e+07	1.75971e+07	3.18051e+06	104	MS2	0.48471	Delta=0.00297Da; 10.2099PPM	METLIN LOCAL	20020597-20597-21217-72179	C16H28O3	53092-52-7
Rimiterol	1735.52	224.129	15	28.8454	29.01	4.94101e+06	3.9762e+06	853301	38	MS2	0.48348	Delta=0.00037Da; 1.65258PPM	METLIN LOCAL	20001759-1759-2004-6860	C12H17NO3	32953-89-2
5-propylideneisolongifolane	1374.57	247.243	15	22.8273	22.9897	1.3077e+07	1.2874e+07	3.03092e+06	293	MS2	0.48253	Delta=0.00059Da; 2.4006PPM	METLIN LOCAL	20030440-30440-31849-106821	C18H30
2-(14,15-Epoxyeicosatrienoyl) Glycerol	1353.36	377.267	15	22.4716	22.6391	4.35888e+06	4.35155e+06	889459	366	MS2	0.48247	Delta=0.00272Da; 7.20545PPM	METLIN LOCAL	20021934-21934-22885-78434	C23H38O5	848667-56-1
C16 Sphinganine	1054.86	274.274	15	17.498	17.686	2.21513e+08	2.20963e+08	46803872	845	MS2	0.48201	Delta=0.00041Da; 1.47783PPM	METLIN LOCAL	20018806-18806-19374-66431	C16H35NO2
Anandamide (20:3, n-3)	1409.43	350.304	15	23.4081	23.5744	1.98443e+06	1.97822e+06	523163	181	MS2	0.48169	Delta=-0.00171Da; 4.86774PPM	METLIN LOCAL	20014316-14316-15132-53583	C22H39NO2
Hecogenin	1251.28	431.317	15	20.7692	20.94	1.1708e+06	1.16439e+06	235219	166	MS2	0.481	Delta=0.00109Da; 2.52925PPM	METLIN LOCAL	20021038-21038-21755-74186	C27H42O4	467-55-0
Lynestrenol	1244.88	285.222	15	20.6627	20.8332	1.41021e+06	1.37732e+06	319260	77	MS2	0.48088	Delta=0.00058Da; 2.03429PPM	METLIN LOCAL	20000486-486-626-2293	C20H28O	52-76-6
MECILLINAM	1207.84	326.161	15	20.0223	20.2164	1.11605e+06	1.11119e+06	226261	164	MS2	0.48028	Delta=0.00830Da; 25.4475PPM	GNPS LOCAL	78990-5826-5826-5826
MENTHYL BENZOATE	1075.45	261.186	15	17.8367	18.0363	1.28693e+06	1.17215e+06	174867	14	MS2	0.47994	Delta=0.00058Da; 2.20984PPM	METLIN LOCAL	20021311-21311-22087-75440	C17H24O2	6284-35-1
(±)-Abscisic acid	51.4083	229.119	15	0.801694	0.933965	1.49336e+07	1.49064e+07	4985761	1330	MS2	0.4787	Delta=-0.00399Da; 17.4146PPM	Main Standard Library	1112-1284-1441-3400	C15H20O4	14375-45-2
2Z,4E-nonadienoic acid	798.493	155.107	15	13.1755	13.4416	1.81073e+07	1.71929e+07	1.51932e+06	37	MS2	0.47805	Delta=0.00051Da; 3.31877PPM	METLIN LOCAL	20013352-13352-13994-49767	C9H14O2
Malachite green	1264.06	329.209	15	20.9614	21.1317	1.44184e+07	1.43305e+07	2.72354e+06	299	MS2	0.47677	Delta=0.00531Da; 16.1296PPM	Main Standard Library	491-991-1053-2536	C23H24N2	569-64-2
Cuminaldehyd	1053.62	149.096	15	17.477	17.6646	8.47134e+06	8.15612e+06	1651522	46	MS2	0.47622	Delta=0.00010Da; 0.670707PPM	Main Standard Library	917-1171-1249-2971	C10H12O	122-03-2
Anastrozole	942.787	294.171	15	15.6256	15.8215	3.58471e+06	3.54982e+06	594462	203	MS2	0.47605	Delta=-0.00134Da; 4.55518PPM	GNPS LOCAL	4758-3279-3279-3279
DG(18:0/20:4(5Z,8Z,11Z,14Z)/0:0)[iso2]	1643.86	645.544	15	27.1868	27.5444	3.69226e+06	3.68374e+06	656841	416	MS2	0.47561	Delta=-0.00081Da; 1.26075PPM	METLIN LOCAL	20003720-3720-4274-14678	C41H72O5	65914-84-3
Isoderricin A	1129.95	323.16	15	18.7469	18.9181	2.39268e+06	2.36763e+06	522487	195	MS2	0.47485	Delta=-0.00431Da; 13.3397PPM	METLIN LOCAL	20029475-29475-30892-103930	C21H22O3
14-Fluoro-11Z-tetradecenyl acetate	1350.82	273.222	15	22.4299	22.5979	1.56786e+06	1.46163e+06	306714	26	MS2	0.47421	Delta=-0.00073Da; 2.66789PPM	METLIN LOCAL	20023379-23379-24863-85742	C16H29FO2
decanamide	1052.39	172.17	15	17.4356	17.6224	5.15693e+06	4.93495e+06	837692	42	MS2	0.47414	Delta=0.00046Da; 2.68491PPM	METLIN LOCAL	20023603-23603-25087-86418	C10H21NO	NA
(2S,3S,7S,10S)-3,7,10-trimethyldodecahydrocyclopenta[b]quinolizine-2-carbaldehyde	1285.82	250.215	15	21.3448	21.5382	1.83495e+06	1.76251e+06	379932	68	MS2	0.47272	Delta=-0.00190Da; 7.58962PPM	METLIN LOCAL	20194755-194755-196325-601857	C16H27NO
4-oxo-2-Nonenal	813.118	155.107	15	13.4416	13.6625	1.83943e+07	1.7624e+07	1.73881e+06	42	MS2	0.47226	Delta=0.00049Da; 3.15593PPM	METLIN LOCAL	20022466-22466-23722-81749	C9H14O2	103560-62-9
35-aminobacteriohopane-32,33,34-triol	1540.88	546.487	15	25.5781	25.7647	2.30658e+07	2.30658e+07	5.60698e+06	5606982	MS2	0.47217	Delta=-0.00093Da; 1.70896PPM	METLIN LOCAL	20030823-30823-32230-107977	C35H63NO3
(+)-16-methyl stearic acid	1426.74	299.295	15	23.6971	23.8614	7.04081e+06	6.99096e+06	2.00933e+06	164	MS2	0.47216	Delta=0.00043Da; 1.43534PPM	METLIN LOCAL	20003602-3602-4157-14324	C19H38O2
Gancaonin J	291.816	395.217	15	4.77767	4.92824	245067	245058	62269.5	62268	MS2	0.46999	Delta=-0.00445Da; 11.2508PPM	METLIN LOCAL	20029224-29224-30643-103183	C25H30O4
26,26,26-trifluoro-25-hydroxy-27-norvitamin D3 / 26,26,26-trifluoro-25-hydroxy-27-norcholecalciferol	1459.38	441.299	15	24.2384	24.468	2.41277e+07	2.40116e+07	2292816	155	MS2	0.46883	Delta=0.00103Da; 2.33028PPM	METLIN LOCAL	20019163-19163-19737-67547	C26H39F3O2
6-Methyl-5-hepten-2-ol	1034.59	129.128	15	17.136	17.3297	3.81543e+06	3.77029e+06	616055	193	MS2	0.46823	Delta=0.00045Da; 3.5067PPM	METLIN LOCAL	20021807-21807-22717-77821	C8H16O	1569-60-4
Pentamidine HCl	1699.22	171.1	15	28.2357	28.3831	1.57893e+07	1.5104e+07	1.73532e+06	57	MS2	0.46735	Delta=-0.00333Da; 19.4623PPM	GNPS LOCAL	78616-5769-5769-5769		"50357-45-4, 100-33-4 (free base)"
I(-)	908.287	126.905	15	14.8592	15.3034	2.74963e+06	2.69101e+06	116133	73	MS2	0.46729	Delta=-0.00058Da; 4.57037PPM	HMDB LOCAL	30040029-242575-242575-242575	HI
10-keto palmitic acid	1216.92	271.227	15	20.1949	20.4097	2.12333e+06	2.12332e+06	263795	263794	MS2	0.46703	Delta=0.00052Da; 1.90828PPM	METLIN LOCAL	20013673-13673-14328-50808	C16H30O3
(±)N-(2-fluro-ethyl)-2-methyl-5Z,8Z,11Z,14Z-tricosatetraenoyl amine	1062.43	406.353	15	17.6224	17.7931	3.58161e+06	3.57929e+06	750562	971	MS2	0.46505	Delta=0.00551Da; 13.5652PPM	METLIN LOCAL	20014306-14306-15119-53537	C26H44FNO
MG(0:0/20:4(5Z,8Z,11Z,14Z)/0:0)	1340.78	379.285	15	22.2629	22.409	1.40643e+06	1.38679e+06	389459	120	MS2	0.46253	Delta=0.00059Da; 1.56068PPM	METLIN LOCAL	20020574-20574-21187-72061	C23H38O4	53847-30-6
5-Hydroxymethyl-2-furancarboxaldehyde	744.882	127.112	15	12.2585	12.5505	6.93999e+06	6.36246e+06	563764	55	MS2	0.45807	Delta=-0.00501Da; 39.414PPM	HMDB LOCAL	30015362-100883-100883-100883	C6H6O3	67-47-0
3Z,9Z-hexadecadienoic acid	1115.75	253.217	15	18.5106	18.6821	1.49789e+06	1.47496e+06	222326	35	MS2	0.45777	Delta=0.00045Da; 1.76394PPM	METLIN LOCAL	20013186-13186-13826-49258	C16H28O2
Apigenin 5-rhamnosyl-(1->2)-(6''-acetylglucoside)	723.379	621.183	15	11.9667	12.1464	1.62851e+06	1.6285e+06	289652	289651	MS2	0.45703	Delta=0.00199Da; 3.19825PPM	METLIN LOCAL	20025830-25830-27270-93023	C29H32O15
MG(18:0/0:0/0:0)[rac]	1440.46	359.313	15	23.8614	24.0915	1.48512e+07	1.47715e+07	1.67562e+06	238	MS2	0.45638	Delta=-0.00306Da; 8.51373PPM	METLIN LOCAL	20003559-3559-4108-14160	C21H42O4
3-hydroxy-2-methyl-3-phytyl-2,3-dihydro-1,4-naphthoquinone	1499.42	469.366	15	24.9069	25.0745	1.90079e+06	1.89562e+06	508334	264	MS2	0.45523	Delta=-0.00127Da; 2.7091PPM	METLIN LOCAL	20030804-30804-32211-107920	C31H48O3
(±)-1-Indanol	1270.46	135.081	15	21.0889	21.2595	7.65406e+06	7.65405e+06	1.44571e+06	1445712	MS2	0.45415	Delta=0.00816Da; 60.4082PPM	Main Standard Library	1538-222-257-628	C9H10O	6351-10-6
20:5 Cholesteryl ester	1690.39	671.575	15	28.0895	28.2357	6.41421e+06	6.41119e+06	867704	606	MS2	0.45341	Delta=-0.00069Da; 1.02394PPM	METLIN LOCAL	20018949-18949-19518-66867	C47H74O2
1-Methylguanine	58.3481	166.073	15	0.914413	1.05295	6.39783e+06	6.39379e+06	1.89525e+06	1191	MS2	0.45007	Delta=-0.00005Da; 0.301073PPM	Main Standard Library	1456-795-855-1980	C6H7N5O	938-85-2
2-METHOXY-5 (6)EPOXY-TETRAHYDROCARYOPHYLLENE	1196.19	253.217	15	19.851	20.0437	1.58824e+06	1.56281e+06	144135	23	MS2	0.44977	Delta=0.00046Da; 1.80344PPM	METLIN LOCAL	20021588-21588-22463-76904	C16H28O2
Eicosanoyl-EA	1364.57	356.353	15	22.6391	22.8273	5.04572e+06	5.02526e+06	906024	157	MS2	0.44957	Delta=0.00038Da; 1.06148PPM	METLIN LOCAL	20003116-3116-3573-12264	C22H45NO2	94421-69-9
OXYQUINOLINE	534.076	146.061	15	8.81307	8.98917	2.76429e+06	2.65041e+06	382019	46	MS2	0.44953	Delta=0.00052Da; 3.52667PPM	METLIN LOCAL	20021122-21122-21856-74563	C9H7NO	148-24-3
dipivefrin	951.843	352.21	15	15.7565	15.9496	2.23217e+06	2.23215e+06	429083	429082	MS2	0.44765	Delta=-0.00192Da; 5.44938PPM	METLIN LOCAL	20003333-3333-3836-13200	C19H29NO5
Meprobamate	1091.32	219.139	15	18.1013	18.2553	1.88671e+06	1.81885e+06	238873	77	MS2	0.44491	Delta=0.00464Da; 21.1832PPM	METLIN LOCAL	20020403-20403-20985-71341	C9H18N2O4	NA
(-)-7-epi--9,10-dihydrojasmonic acid	987.474	213.149	15	16.3463	16.6312	1.89115e+06	1.7089e+06	164779	11	MS2	0.44469	Delta=0.00063Da; 2.97748PPM	METLIN LOCAL	20013820-13820-14488-51312	C12H20O3
13,13-dimethyl-tetradecanoic acid	1238.49	257.248	15	20.5782	20.7053	3.31647e+06	3.2979e+06	550275	176	MS2	0.44381	Delta=0.00044Da; 1.69341PPM	METLIN LOCAL	20022832-22832-24313-84081	C16H32O2
BISOPROLOL FUMARATE	1033.31	326.233	15	17.0722	17.3939	2.64632e+06	2.48268e+06	523483	90	MS2	0.4411	Delta=0.00010Da; 0.306529PPM	GNPS LOCAL	79009-5837-5837-5837
N6-Acetyl-L-lysine	696.932	189.113	15	11.5506	11.7249	1.05338e+06	1.01217e+06	135575	19	MS2	0.4409	Delta=-0.00979Da; 51.768PPM	Main Standard Library	401-751-808-1865	C8H16N2O3	692-04-6
Methyl cinnamate	1099.11	163.076	15	18.2336	18.4244	2.64613e+08	2.64249e+08	49330536	1219	MS2	0.44054	Delta=0.00226Da; 13.8586PPM	Main Standard Library	455-526-569-1340	C10H10O2	103-26-4
Myristoyl-EA	1280.69	272.259	15	21.2595	21.4303	1.05787e+06	904786	197489	13	MS2	0.43965	Delta=0.00043Da; 1.5825PPM	METLIN LOCAL	20023612-23612-25099-86461	C16H33NO2	NA
mannitol	941.444	183.081	15	15.5815	15.7999	1.02671e+08	1.02376e+08	13816696	265	MS2	0.43884	Delta=0.00102Da; 5.5713PPM	GNPS LOCAL	81805-1613-1613-1613		87-78-5
Chamuvaritin	1079.48	453.168	15	17.9022	18.1013	793352	732316	141812	17	MS2	0.43805	Delta=-0.00122Da; 2.70106PPM	METLIN LOCAL	20029249-29249-30668-103258	C29H24O5
NaphazolineHCl	515.678	170.118	15	8.48563	8.66085	1.73698e+06	1.68556e+06	252104	20	MS2	0.4332	Delta=0.00116Da; 6.81879PPM	GNPS LOCAL	5401-3918-3918-3918
(E)-4-stilbenol	1025.6	197.097	15	17.0068	17.2005	2.48472e+08	2.48297e+08	38008596	1141	MS2	0.43285	Delta=0.00052Da; 2.63114PPM	METLIN LOCAL	20030216-30216-31624-106131	C14H12O
TG(18:3(9Z,12Z,15Z)/20:4(5Z,8Z,11Z,14Z)/20:4(5Z,8Z,11Z,14Z))[iso3]	1528.41	925.729	15	25.2204	25.5781	4.30266e+06	3.94167e+06	325582	15	MS2	0.43209	Delta=0.00139Da; 1.49926PPM	METLIN LOCAL	20015448-15448-16266-56997	C61H96O6
2iP(N6-Isopentenyladenine )	51.4083	204.123	15	0.725242	0.99161	5.30727e+08	5.30544e+08	259169664	37607	MS2	0.43187	Delta=-0.00050Da; 2.4495PPM	Main Standard Library	1348-1211-1307-3120	C10H13N5	2365-40-4
9-cis-retinal	1257.68	285.222	15	20.8332	21.0463	1.57626e+06	1.53606e+06	241253	58	MS2	0.43164	Delta=0.00053Da; 1.85899PPM	METLIN LOCAL	20018769-18769-19336-66314	C20H28O	514-85-2
Betaxolol(hydroxylation)	1110.64	324.217	15	18.4244	18.6185	2.82888e+06	2.75212e+06	482043	58	MS2	0.4312	Delta=0.00049Da; 1.5244PPM	METLIN LOCAL	20000763-763-932-3325	C18H29NO4	87549-35-7
10-hydroxy-2E-decenoic acid	840.792	187.134	15	13.9034	14.1464	3.58966e+06	3.58964e+06	341388	341387	MS2	0.4312	Delta=0.00063Da; 3.3928PPM	METLIN LOCAL	20013526-13526-14177-50345	C10H18O3
2'-beta-Dihydroxychalcone	1093.5	239.067	15	18.1316	18.3186	6.30005e+06	6.27152e+06	1081052	395	MS2	0.43002	Delta=-0.00479Da; 20.0522PPM	METLIN LOCAL	20020771-20771-21436-73014	C15H12O3	1469-94-9
Theobromine-d6	974.158	187.112	15	16.1247	16.3243	1.00025e+06	945796	135822	41	MS2	0.42833	Delta=0.00327Da; 17.4761PPM	Main Standard Library	101-717-771-1781	C7H2D6N4O2	117490-40-1
PC(P-14:0/0:0)	1389.32	452.314	15	23.0716	23.2384	2.25475e+06	2.25474e+06	559822	559820	MS2	0.42677	Delta=0.00070Da; 1.53784PPM	METLIN LOCAL	20017744-17744-18285-63059	C22H46NO6P
8-piperazin-1-yl-Isoquinoline (hydrochloride)	1037.17	214.127	15	17.2005	17.3939	1.8702e+06	1.84945e+06	338967	110	MS2	0.42623	Delta=-0.00729Da; 34.0554PPM	METLIN LOCAL	20022115-22115-23177-79582	C13H15N3	NA
Sinulobatin B	1275.57	285.222	15	21.1744	21.3234	1.10994e+06	1.08075e+06	222009	54	MS2	0.42522	Delta=0.00067Da; 2.34983PPM	METLIN LOCAL	20030662-30662-32069-107492	C20H28O
3-isobutylidene-hexahydro-pyrrolo[1,2-a]pyrazine-1,4-dione	995.235	209.118	15	16.4799	16.6749	4.12982e+06	3.9806e+06	712167	55	MS2	0.42305	Delta=-0.00913Da; 43.6596PPM	GNPS LOCAL	81182-1295-1295-1295
Clorprenaline	813.118	214.09	15	13.4638	13.6625	5.34003e+06	5.23771e+06	857217	59	MS2	0.42214	Delta=-0.00936Da; 43.7199PPM	Main Standard Library	931-897-958-2254	C11H16ClNO	3811-25-4
Ponganone VII	1028.16	315.123	15	16.9635	17.2862	1.29517e+06	1.24258e+06	241992	71	MS2	0.42032	Delta=0.00038Da; 1.21387PPM	METLIN LOCAL	20029237-29237-30656-103223	C18H18O5
3,7-Dimethyl-8,11-dioxo-2E,6E,9E-dodecatrienal	959.531	235.133	15	15.9064	16.1027	9.89811e+06	9.85118e+06	1.73354e+06	438	MS2	0.41972	Delta=0.00057Da; 2.44503PPM	METLIN LOCAL	20023496-23496-24980-86097	C14H18O3
Methimazole	1119.65	115.039	15	18.575	18.7469	1.51834e+07	1.38674e+07	2.96418e+06	25	MS2	0.41863	Delta=0.00564Da; 49.0267PPM	Main Standard Library	469-920-981-2322	C4H6N2S	60-56-0
N-methylundec-10-enamide	1374.57	198.186	15	22.8273	22.9897	3.27391e+06	3.0751e+06	655046	72	MS2	0.41779	Delta=-0.00037Da; 1.86694PPM	GNPS LOCAL	68235-507-507-507
(8S,Z)-8-methyl-6-((R)-2-methylbutylidene)octahydroindolizin-8-ol	1044.89	224.201	15	17.3079	17.519	3.04332e+06	2.91337e+06	456398	95	MS2	0.41637	Delta=0.00044Da; 1.96799PPM	METLIN LOCAL	20194438-194438-196009-600909	C14H25NO
C17 Sphinganine	1113.22	288.29	15	18.4682	18.6396	1.31658e+06	1.27535e+06	293186	35	MS2	0.41536	Delta=0.00038Da; 1.31927PPM	METLIN LOCAL	20018808-18808-19376-66438	C17H37NO2
4E,6E,11Z-Hexadecatrienal	1162.91	235.206	15	19.3	19.485	6.2897e+06	6.17096e+06	814402	103	MS2	0.41457	Delta=0.00040Da; 1.68253PPM	METLIN LOCAL	20023539-23539-25023-86227	C16H26O
DG(20:2(11Z,14Z)/20:5(5Z,8Z,11Z,14Z,17Z)/0:0)[iso2]	1610.99	667.529	15	26.6609	26.9981	1.06664e+07	1.06664e+07	1.59833e+06	1598326	MS2	0.41091	Delta=-0.00099Da; 1.48139PPM	METLIN LOCAL	20003824-3824-4381-15005	C43H70O5
24-Nor-5β-cholane-3α,7β,22,23-tetrol	1426.74	381.298	15	23.6971	23.8614	9.60384e+08	9.6012e+08	235774176	6290	MS2	0.4107	Delta=-0.00170Da; 4.46647PPM	METLIN LOCAL	20020322-20322-20896-71030	C23H40O4
Metoprolol acid	926.912	268.155	15	15.3606	15.5595	4.05056e+07	4.04386e+07	7.36745e+06	1758	MS2	0.41002	Delta=0.00058Da; 2.14723PPM	METLIN LOCAL	20000695-695-852-3042	C14H21NO4	56392-14-4
3E-Hexen-1-ol	1131.22	101.097	15	18.7901	18.9181	5.26596e+06	5.25296e+06	684587	391	MS2	0.40823	Delta=0.00049Da; 4.80944PPM	METLIN LOCAL	20023116-23116-24600-84951	C6H12O
Thioperamide	1059.88	293.175	15	17.581	17.7714	6.75962e+06	6.59208e+06	1.2979e+06	167	MS2	0.40819	Delta=-0.00430Da; 14.6676PPM	METLIN LOCAL	20022375-22375-23569-81137	C15H24N4S	148440-81-7
N-Cyclohexanecarbonyltetradecylamine	1448	324.327	15	24.0499	24.2174	6.33352e+06	6.33351e+06	1.88583e+06	1885832	MS2	0.40816	Delta=0.00063Da; 1.95131PPM	METLIN LOCAL	20022083-22083-23132-79408	C21H41NO	NA
Gentamicin C2	1384.3	464.314	15	22.9696	23.1553	4.85512e+06	4.85511e+06	1109783	1109782	MS2	0.40583	Delta=0.00649Da; 13.9816PPM	METLIN LOCAL	20002472-2472-2765-9371	C20H41N5O7	25876-11-3
Stypoldione	1426.74	449.286	15	23.6971	23.8614	1.22106e+07	1.21906e+07	2.99394e+06	443	MS2	0.40509	Delta=0.00875Da; 19.4754PPM	GNPS LOCAL	70284-605-605-605
Pseudobaptigenin	203.826	283.263	15	3.35434	3.46121	425155	425147	69032.8	69032	MS2	0.40501	Delta=0.00858Da; 30.2898PPM	HMDB LOCAL	30017464-114260-114260-114260	C16H10O5	90-29-9
(23S,25S)-25-hydroxyvitamin D3 26,23-lactone / (23S,25S)-25-hydroxycholecalciferol 26,23-lactone	1394.3	429.298	15	23.0301	23.3873	1.81658e+06	1.80383e+06	252285	103	MS2	0.4032	Delta=-0.00146Da; 3.40802PPM	METLIN LOCAL	20019254-19254-19828-67820	C27H40O4
AVOCADYNONE ACETATE	1311.56	325.236	15	21.7718	21.9445	6.48804e+06	6.40202e+06	1.47147e+06	94	MS2	0.39898	Delta=-0.00178Da; 5.47917PPM	METLIN LOCAL	20020847-20847-21518-73302	C19H32O4	24607-10-1
PC(O-16:1(9Z)/0:0)[U]	1373.35	480.346	15	22.8067	22.9897	2.2843e+07	2.2822e+07	4.12264e+06	977	MS2	0.39831	Delta=0.00065Da; 1.36267PPM	METLIN LOCAL	20017720-17720-18261-62988	C24H50NO6P
(-)-Kanshone A	1102.88	237.185	15	18.2977	18.4469	3.10315e+06	2.95819e+06	465504	33	MS2	0.39565	Delta=0.00045Da; 1.90752PPM	METLIN LOCAL	20030390-30390-31799-106666	C15H24O2
1-O-alpha-D-glucopyranosyl-(2-tetradecanoyloxy)-eicosan-1-ol	1710.59	687.571	15	28.3413	28.6358	1.12958e+07	1.12958e+07	1.46824e+06	1468236	MS2	0.39476	Delta=-0.00579Da; 8.42257PPM	METLIN LOCAL	20023626-23626-25113-86503	C40H78O8
(+)-Anhydro-beta-rotunol	1347.05	217.159	15	22.3464	22.5349	1.91847e+06	1.81391e+06	312894	33	MS2	0.39272	Delta=0.00051Da; 2.33486PPM	METLIN LOCAL	20030482-30482-31892-106953	C15H20O
N-Palmitoyl Glycine	1261.5	314.269	15	20.94	21.1102	1.00167e+06	972989	184920	36	MS2	0.38883	Delta=0.00041Da; 1.31024PPM	METLIN LOCAL	20022226-22226-23332-80200	C18H35NO3	2441-41-0
THYMOQUINONE	626.94	165.092	15	10.2962	10.5382	9.45538e+06	9.0144e+06	948764	45	MS2	0.38818	Delta=0.00060Da; 3.60421PPM	METLIN LOCAL	20021124-21124-21858-74571	C10H12O2	490-91-5
desethyletomidate	1706.82	217.105	15	28.2995	28.5941	4.45543e+06	3.75651e+06	338334	13	MS2	0.38638	Delta=0.00801Da; 36.8749PPM	METLIN LOCAL	20002065-2065-2328-7919	C12H12N2O2	7036-56-8
Lidocaine	1135.09	257.154	15	18.8325	19.0267	731145	625913	104522	13	MS2	0.38474	Delta=-0.00887Da; 34.4929PPM	GNPS LOCAL	4839-3400-3400-3400
7E,9Z-dodecadien-1-ol	1028.16	183.175	15	17.0298	17.2005	3.54937e+06	3.46994e+06	525627	125	MS2	0.38452	Delta=0.00064Da; 3.47633PPM	METLIN LOCAL	20014160-14160-14967-53056	C12H22O
Levonorgestrel (Levonelle)	586.553	313.21	15	9.60142	9.92897	1.63125e+06	1.56704e+06	171495	28	MS2	0.38388	Delta=-0.00621Da; 19.827PPM	GNPS LOCAL	78260-5399-5399-5399		797-63-7
TG(18:0/18:3(6Z,9Z,12Z)/20:5(5Z,8Z,11Z,14Z,17Z))[iso6]	1679.09	903.745	15	27.9218	28.0685	2.42428e+06	2.42427e+06	382782	382781	MS2	0.38329	Delta=0.00093Da; 1.03113PPM	METLIN LOCAL	20032952-32952-34358-114365	C59H98O6
5-Hydroxyindol-2-carboxylic acid	45.8139	178.059	15	0.682013	0.819932	7.76219e+06	7.75002e+06	2.13732e+06	513	MS2	0.38297	Delta=0.00933Da; 52.4136PPM	METLIN LOCAL	20021806-21806-22716-77816	C9H7NO3	21598-06-1
3-NOR-3-OXOPANASINSAN-6-OL	956.975	223.17	15	15.8429	16.0369	3.12837e+06	3.02823e+06	483542	28	MS2	0.37998	Delta=0.00051Da; 2.29733PPM	METLIN LOCAL	20021587-21587-22462-76903	C14H22O2
PC(P-15:0/0:0)	1421.82	466.33	15	23.5951	23.779	7.01632e+06	6.96443e+06	1.71247e+06	116	MS2	0.37995	Delta=0.00082Da; 1.75856PPM	METLIN LOCAL	20017745-17745-18286-63062	C23H48NO6P
Glycerophospho-N-Arachidonoyl Ethanolamine	1317.23	500.276	15	21.8629	22.0432	6.96057e+06	6.96056e+06	1.78186e+06	1781855	MS2	0.37608	Delta=-0.00181Da; 3.62395PPM	METLIN LOCAL	20022400-22400-23610-81302	C25H44NO7P	201738-25-2
(5-ethyl-6-methyloctahydroindolizin-8-yl)methanol	953.11	198.186	15	15.7781	15.9708	2.82936e+06	2.69503e+06	497323	69	MS2	0.37442	Delta=0.00057Da; 2.85966PPM	METLIN LOCAL	20194658-194658-196229-601569	C12H23NO
(2R,6R,7S,8S)-7-ethyl-2-propyl-1-azaspiro[5.5]undecan-8-ol	1468.08	240.233	15	24.3858	24.5494	2.97265e+06	2.86154e+06	907823	94	MS2	0.37243	Delta=0.00041Da; 1.68774PPM	METLIN LOCAL	20194423-194423-195994-600864	C15H29NO
2,3-dinor-PGE1	967.483	327.217	15	16.0369	16.214	1.23832e+06	1.22119e+06	269424	96	MS2	0.36996	Delta=0.00080Da; 2.44623PPM	METLIN LOCAL	20013933-13933-14676-52037	C18H30O5
nor-NOHA	938.85	177.092	15	15.5815	15.7565	1.0532e+06	994284	125539	14	MS2	0.36599	Delta=-0.00644Da; 36.3788PPM	METLIN LOCAL	20022026-22026-23036-79024	C5H12N4O3	189302-40-7
TG(18:1(9Z)/18:4(6Z,9Z,12Z,15Z)/20:5(5Z,8Z,11Z,14Z,17Z))[iso6]	1524.59	899.713	15	25.1994	25.5987	5.50807e+06	5.33071e+06	366387	29	MS2	0.36391	Delta=0.00092Da; 1.02578PPM	METLIN LOCAL	20033042-33042-34448-114635	C59H94O6
7Z,9Z-Dodecadien-1-ol	1035.87	183.175	15	17.2005	17.3513	3.12898e+06	3.0577e+06	491890	117	MS2	0.36053	Delta=0.00060Da; 3.28385PPM	METLIN LOCAL	20023165-23165-24649-85099	C12H22O
Ubiquinone-1	993.961	251.128	15	16.4799	16.6749	3.24293e+07	3.23873e+07	6.72811e+06	1679	MS2	0.36042	Delta=0.00041Da; 1.61704PPM	METLIN LOCAL	20022187-22187-23279-79989	C14H18O4	727-81-1
12-amino-dodecanoic acid	886.985	216.196	15	14.6965	14.892	4.92469e+06	4.86286e+06	863745	264	MS2	0.3604	Delta=0.00066Da; 3.04196PPM	METLIN LOCAL	20013731-13731-14388-50993	C12H25NO2
Monoanhydroescholtzxanthin	1527.15	549.414	15	25.3679	25.5361	1.0321e+06	1.02519e+06	235676	89	MS2	0.35959	Delta=0.00494Da; 8.98333PPM	METLIN LOCAL	20018559-18559-19128-65688	C40H52O
DG(17:2(9Z,12Z)/17:2(9Z,12Z)/0:0)	1582.16	589.482	15	26.2226	26.4535	3.65367e+06	3.65365e+06	555757	555756	MS2	0.35854	Delta=-0.00114Da; 1.93871PPM	METLIN LOCAL	20003589-3589-4139-14257	C37H64O5
3,7-EPOXYCARYOPHYLLAN-6-ONE	1039.78	237.185	15	17.2432	17.4148	3.34876e+06	3.18472e+06	560768	40	MS2	0.35791	Delta=0.00053Da; 2.24481PPM	METLIN LOCAL	20021592-21592-22467-76918	C15H24O2
DG(18:1(9Z)/18:3(9Z,12Z,15Z)/0:0)[iso2]	1609.76	617.513	15	26.6817	26.935	1.07904e+07	1.07833e+07	1.46029e+06	904	MS2	0.35526	Delta=-0.00097Da; 1.5754PPM	METLIN LOCAL	20003673-3673-4228-14539	C39H68O5
2-Amino-1methyl-6-phenylimidazo[4,5-b]pyridine	852.785	225.11	15	14.124	14.3242	2.52227e+06	2.35533e+06	334874	21	MS2	0.34859	Delta=-0.00317Da; 14.082PPM	Main Standard Library	1398-1328-1540-3630	C13H12N4	105650-23-5
2-Thiouracil	1230.9	129.019	15	20.4309	20.5994	1.81485e+06	1.79833e+06	454999	181	MS2	0.34764	Delta=0.00541Da; 41.9319PPM	Main Standard Library	1325-919-980-2320	C4H4N2OS	141-90-2
Hydroxyprogesterone acetate	1379.84	371.219	15	22.9123	23.0829	1.92575e+07	1.92525e+07	4343375	4427	MS2	0.34726	Delta=-0.00421Da; 11.3465PPM	METLIN LOCAL	20000534-534-680-2472	C23H32O4	302-23-8
3α,7α,12α-Trihydroxy-24-nor-5β-cholan-23-al	1389.32	379.282	15	23.0716	23.2384	1.87272e+07	1.85892e+07	4516138	271	MS2	0.34394	Delta=-0.00186Da; 4.89887PPM	METLIN LOCAL	20020319-20319-20893-71021	C23H38O4
5,2'-DIMETHOXYFLAVONE	196.118	283.104	15	3.09703	3.37585	911710	908607	139851	159	MS2	0.34376	Delta=0.00765Da; 27.0117PPM	METLIN LOCAL	20020865-20865-21539-73381	C17H14O4
L-Canavanine	1140.31	177.092	15	18.8966	19.1548	3.76226e+06	3.67854e+06	414092	48	MS2	0.34192	Delta=-0.00576Da; 32.5255PPM	Main Standard Library	547-30-30-90	C5H12N4O3	543-38-4
p-Xylene	1053.62	107.086	15	17.477	17.6646	1.15477e+06	1.07534e+06	200531	19	MS2	0.33903	Delta=0.00642Da; 59.9519PPM	Main Standard Library	223-1234-1356-3208	C8H10	106-42-3
(R)-Stearoylcarnitine	1330.77	428.374	15	22.0953	22.2629	3.02802e+07	3.02802e+07	7.32861e+06	7328614	MS2	0.33861	Delta=0.00087Da; 2.03116PPM	METLIN LOCAL	20023602-23602-25086-86417	C25H49NO4
Carazolol	1033.31	299.176	15	17.1146	17.3079	873637	873627	177285	177284	MS2	0.33552	Delta=-0.00159Da; 5.3146PPM	Main Standard Library	986-908-969-2287	C18H22N2O2	57775-29-8
Rhamnetin 3-rhamnoside	1301.13	463.132	15	21.6013	21.7718	3.27599e+06	3.24322e+06	656710	143	MS2	0.33428	Delta=0.00807Da; 17.4228PPM	METLIN LOCAL	20028005-28005-29433-99542	C22H22O11
L-Malic acid	1513.23	135.102	15	25.1373	25.305	1.20568e+07	1.19774e+07	1.33645e+06	125	MS2	0.33412	Delta=0.00733Da; 54.2553PPM	HMDB LOCAL	30000101-2137-2137-2137	C4H6O5	97-67-6
8-(3-((2-carboxypropan-2-yl)oxy)phenyl)octanoic acid	716.67	361.14	15	11.8565	12.0563	6.98999e+06	6.98812e+06	1.07141e+06	2000	MS2	0.33354	Delta=-0.00088Da; 2.43673PPM	GNPS LOCAL	427290-2137-2137-2137
N-Butylscopolamine metabolite	867.374	212.165	15	14.3464	14.5653	1.31341e+07	1.29684e+07	1.9955e+06	132	MS2	0.33316	Delta=0.00063Da; 2.98559PPM	METLIN LOCAL	20001823-1823-2071-7074	C12H21NO2
Arachidonoyl amine	1689.13	304.262	15	28.0475	28.2357	2.55659e+07	2.54491e+07	2432799	185	MS2	0.33281	Delta=-0.00183Da; 5.99835PPM	METLIN LOCAL	20014256-14256-15067-53374	C20H33NO	85146-53-8
Retapamulin	1345.79	518.323	15	22.3464	22.5137	3.27559e+07	3.27559e+07	9165080	9165079	MS2	0.33244	Delta=-0.00678Da; 13.0806PPM	GNPS LOCAL	78643-5792-5792-5792		224452-66-8
13-Cis-Acitretin	1365.43	325.183	15	22.6672	22.846	4.34799e+06	4.32893e+06	544254	381	MS2	0.33095	Delta=-0.00106Da; 3.2597PPM	Main Standard Library	1482-2252-2937-6880	C21H26O3	69427-46-9
Ala Asn Arg Arg	1298.59	516.307	15	21.4517	21.8157	2.63589e+06	2.5965e+06	266767	61	MS2	0.33086	Delta=0.00715Da; 13.8548PPM	METLIN LOCAL	20039051-39051-40144-131816	C19H37N11O6
(5-heptyl-6-methyloctahydroindolizin-8-yl)methanol	1468.08	268.264	15	24.3858	24.5494	2.89959e+06	2.82081e+06	869940	140	MS2	0.33013	Delta=0.00064Da; 2.40216PPM	METLIN LOCAL	20194685-194685-196256-601650	C17H33NO
B10A36	658.739	379.25	15	10.6261	11.3108	2.66179e+06	2.56708e+06	382649	123	MS2	0.32984	Delta=0.00059Da; 1.5557PPM	GNPS LOCAL	81118-9187-9187-9187
11-keto pentadecanoic acid	984.743	257.212	15	16.3243	16.5017	1.23917e+06	1.12393e+06	250982	67	MS2	0.32766	Delta=0.00049Da; 1.91708PPM	METLIN LOCAL	20013664-13664-14319-50780	C15H28O3
Pyrazinoic acid	1744.57	125.039	15	28.9055	29.363	2.67775e+07	2.67774e+07	1.62818e+06	1628178	MS2	0.32755	Delta=0.00483Da; 38.6671PPM	METLIN LOCAL	20001625-1625-1854-6367	C5H4N2O2	98-97-5
DG(18:3(9Z,12Z,15Z)/20:4(5Z,8Z,11Z,14Z)/0:0)[iso2]	1582.16	639.497	15	26.2643	26.4535	3.13225e+06	3.13224e+06	767278	767277	MS2	0.32753	Delta=-0.00110Da; 1.71671PPM	METLIN LOCAL	20003750-3750-4304-14768	C41H66O5
TG(18:1(9Z)/18:3(6Z,9Z,12Z)/20:4(5Z,8Z,11Z,14Z))[iso6]	1672.8	903.744	15	27.8591	27.9006	1.11664e+06	1.11664e+06	337814	344308	MS2	0.32599	Delta=0.00072Da; 0.79876PPM	METLIN LOCAL	20033022-33022-34428-114575	C59H98O6
Tiamulin	1296.08	494.325	15	21.4944	21.7718	1.5646e+07	1.56394e+07	1.63645e+06	1199	MS2	0.32595	Delta=-0.00619Da; 12.5221PPM	Main Standard Library	91-996-1058-2551	C28H47NO4S	55297-95-5
Glycerol 3-phosphate	547.227	171.066	15	8.98096	9.28284	4.47575e+06	4.24371e+06	331089	32	MS2	0.32574	Delta=-0.00075Da; 4.38428PPM	HMDB LOCAL	30000081-1742-1742-1742	C3H9O6P	57-03-4
2-hydroxy-15Z-tetracosenoic acid	1493.16	383.353	15	24.6755	24.9903	2.52464e+06	2.35615e+06	239124	21	MS2	0.32306	Delta=0.00054Da; 1.41894PPM	METLIN LOCAL	20013536-13536-14190-50389	C24H46O3
1-(8-[5]-ladderane-octanoyl)-2-(8-[3]-ladderane-octanyl)-sn-glycerophosphocholine	1580.92	814.574	15	26.2643	26.4535	2.82441e+06	2.8244e+06	583510	583510	MS2	0.32282	Delta=-0.00014Da; 0.17278PPM	METLIN LOCAL	20023743-23743-25230-86854	C48H80NO7P
Asn Gly Ile Val	454.283	402.234	15	7.48576	7.68064	898673	873365	161195	46	MS2	0.32258	Delta=-0.00035Da; 0.863948PPM	METLIN LOCAL	20124461-124461-125832-389615	C17H31N5O6
14-keto pentadecanoic acid	1095.32	257.212	15	18.0796	18.3395	1.64019e+06	1.44568e+06	162967	16	MS2	0.32209	Delta=0.00048Da; 1.8782PPM	METLIN LOCAL	20013665-13665-14320-50784	C15H28O3
o-Toluenesulfamide	831.68	172.043	15	13.7745	13.9692	1.664e+06	1.65697e+06	358545	360	MS2	0.31977	Delta=0.00044Da; 2.55523PPM	METLIN LOCAL	20002474-2474-2767-9379	C7H9NO2S	88-19-7
Beta-Glycerophosphoric acid	523.534	171.066	15	8.53916	8.98096	5.14335e+06	4.81142e+06	323047	31	MS2	0.31783	Delta=-0.00072Da; 4.20891PPM	HMDB LOCAL	30001650-19200-19200-19200	C3H9O6P	17181-54-3
Pellasoren A	1161.72	432.311	15	19.2792	19.4435	6.91379e+06	6.75481e+06	1.74397e+06	43	MS2	0.31328	Delta=0.00029Da; 0.670813PPM	GNPS LOCAL	427303-2150-2150-2150
SM(d18:1/22:0)	1660.22	787.671	15	27.5444	27.7754	9.31803e+06	9.29161e+06	1.24905e+06	358	MS2	0.31204	Delta=0.00234Da; 2.97202PPM	METLIN LOCAL	20018834-18834-19402-66518	C45H91N2O6P
Ile Glu Leu Lys	1373.35	502.327	15	22.8067	22.9696	2.18278e+06	2.18277e+06	474718	474717	MS2	0.31186	Delta=0.00387Da; 7.69685PPM	METLIN LOCAL	20091734-91734-93000-290833	C23H43N5O7
Anthranilic acid	56.6272	136.034	15	0.903289	1.00653	2.84858e+06	2.84266e+06	672708	778	MS2	0.31065	Delta=-0.00639Da; 47.0009PPM	METLIN LOCAL	20000229-229-322-1209	C7H7NO2	118-92-3
DG(18:0/18:3(9Z,12Z,15Z)/0:0)[iso2]	1632.55	619.529	15	27.1022	27.2925	3.08948e+07	3.08725e+07	6833613	1769	MS2	0.31042	Delta=-0.00083Da; 1.3379PPM	METLIN LOCAL	20003666-3666-4221-14518	C39H70O5
L-Hexanoylcarnitine	493.371	260.186	15	8.11577	8.33148	5.93719e+06	5.8881e+06	797014	315	MS2	0.31028	Delta=0.00054Da; 2.05727PPM	METLIN LOCAL	20002944-2944-3316-11290	C13H25NO4	22671-29-0
Gln Lys Ile	1334.53	388.255	15	22.0953	22.5349	9.07191e+06	9.03615e+06	438695	231	MS2	0.31005	Delta=-0.00081Da; 2.08354PPM	METLIN LOCAL	20008213-8213-8775-30751	C17H33N5O5
8Z,10Z-Pentadecadienyl acetate	1128.68	267.232	15	18.6608	18.9181	3.73223e+06	3.60211e+06	349508	44	MS2	0.30832	Delta=0.00048Da; 1.80047PPM	METLIN LOCAL	20023390-23390-24874-85776	C17H30O2
Arg Ser Lys Arg	1390.57	546.354	15	23.0925	23.3236	2.44293e+06	2.43176e+06	485264	97	MS2	0.30822	Delta=0.00709Da; 12.972PPM	METLIN LOCAL	20152455-152455-153858-473866	C21H43N11O6
DG(18:2(9Z,12Z)/20:3(8Z,11Z,14Z)/0:0)[iso2]	1617.37	643.529	15	26.8294	27.0402	7.41637e+06	7.41358e+06	1.02052e+06	749	MS2	0.30759	Delta=-0.00104Da; 1.61433PPM	METLIN LOCAL	20003729-3729-4283-14705	C41H70O5
Asn Leu Leu Leu	1161.72	472.304	15	19.2792	19.4435	1.97901e+06	1.979e+06	565784	565783	MS2	0.30727	Delta=-0.00902Da; 19.1076PPM	METLIN LOCAL	20126093-126093-127477-394581	C22H41N5O6
Velcorin	1160.48	135.102	15	19.2585	19.4228	4.1893e+06	4.11146e+06	442032	41	MS2	0.30624	Delta=0.00723Da; 53.5151PPM	HMDB LOCAL	30013917-91270-91270-91270	C4H6O5	4525-33-1
Arg Asn Val Arg	1347.05	544.339	15	22.3675	22.5979	3.2368e+06	3.22163e+06	645469	131	MS2	0.30604	Delta=0.00731Da; 13.4333PPM	METLIN LOCAL	20151036-151036-152439-469601	C21H41N11O6
2-Ethylacrylic acid	1119.65	101.06	15	18.575	18.7469	2.7315e+06	2.30771e+06	570943	15	MS2	0.30586	Delta=0.00050Da; 4.95547PPM	METLIN LOCAL	20003462-3462-3986-13731	C5H8O2	3586-58-1
3-Iodopropanoic acid	1734.33	200.974	15	28.8454	28.9674	1.94485e+06	1.94484e+06	454167	454166	MS2	0.30514	Delta=-0.00800Da; 39.8061PPM	HMDB LOCAL	30012413-81657-81657-81657	C3H5IO2	141-76-4
Leu Leu Pro Asp	1461.9	457.272	15	24.2593	24.4476	2.78357e+06	2.59969e+06	383950	13	MS2	0.30486	Delta=0.00672Da; 14.6907PPM	METLIN LOCAL	20110150-110150-111492-346525	C21H36N4O7
Lys Ile Tyr Leu	1160.48	536.336	15	19.1751	19.5063	1.6793e+06	1.66733e+06	233852	119	MS2	0.30361	Delta=-0.00848Da; 15.8018PPM	METLIN LOCAL	20101535-101535-102846-320485	C27H45N5O6
AmilorideHCl	608.64	230.049	15	9.99392	10.2307	7.58041e+07	7.57189e+07	10713487	2004	MS2	0.30262	Delta=-0.00627Da; 27.2551PPM	GNPS LOCAL	5338-3871-3871-3871
Ile Ile Gly Pro	1193.64	399.252	15	19.7868	19.9795	1.61968e+06	1.5744e+06	319003	83	MS2	0.30131	Delta=-0.00866Da; 21.6898PPM	METLIN LOCAL	20093258-93258-94530-295439	C19H34N4O5
Glucoheptonic acid	46.9332	225.061	15	0.719478	0.862499	2.69607e+07	2.6843e+07	14223835	3373	MS2	0.3006	Delta=-0.00016Da; 0.710919PPM	Main Standard Library	1072-1793-2165-5096	C7H14O8	23351-51-1
Maleylacetoacetic acid	696.932	201.037	15	11.5287	11.7249	7.591e+06	7.55448e+06	965312	188	MS2	0.30028	Delta=-0.00190Da; 9.44716PPM	METLIN LOCAL	20022986-22986-24469-84553	C8H8O6
Dodecyl glucoside	681.25	371.234	15	11.2662	11.4634	763474	763461	176932	176931	MS2	0.2978	Delta=-0.00628Da; 16.917PPM	METLIN LOCAL	20012864-12864-13480-48143	C18H36O6	59122-55-3
(-)-12-hydroxy-9,10-dihydrojasmonic acid	851.459	229.144	15	14.0796	14.3021	834932	668606	101854	10	MS2	0.29423	Delta=0.00071Da; 3.08027PPM	METLIN LOCAL	20022998-22998-24481-84591	C12H20O4
Cer(d18:0/16:0)	1441.76	540.536	15	23.9449	24.1125	2.19312e+06	2.18578e+06	504001	203	MS2	0.29411	Delta=0.00130Da; 2.40509PPM	METLIN LOCAL	20018812-18812-19380-66450	C34H69NO3
2-methyl-3-Pyrimidin-2-yl-Propionic Acid	106.242	167.09	15	1.70725	1.83442	2.96336e+06	2.9502e+06	424059	193	MS2	0.29252	Delta=0.00860Da; 51.4452PPM	METLIN LOCAL	20022100-22100-23156-79499	C8H10N2O2	NA
Secopenitrem D_120253	1337	570.357	15	22.2005	22.3675	1.75501e+06	1.6895e+06	366781	21	MS2	0.29186	Delta=-0.00005Da; 0.0876644PPM	GNPS LOCAL	478447-2284-2284-2284		1338060-94-8
PC(20:4(5Z,8Z,11Z,14Z)/0:0)[U]	1317.94	544.341	15	21.8807	22.0526	1.35781e+07	1.35709e+07	3266419	1406	MS2	0.29034	Delta=0.00149Da; 2.73811PPM	METLIN LOCAL	20017669-17669-18210-62835	C28H50NO7P
Dihydrolysergic acid amide	1730.72	270.155	15	28.7619	28.9253	2.91774e+06	2.91512e+06	1299402	1572	MS2	0.29014	Delta=-0.00481Da; 17.8102PPM	METLIN LOCAL	20001685-1685-1924-6600	C16H19N3O	2410-19-7
L-Glutamic acid dibutyl ester	470.01	260.186	15	7.72403	7.96348	2.66955e+06	2.61551e+06	245651	96	MS2	0.29009	Delta=0.00053Da; 2.01884PPM	METLIN LOCAL	20002941-2941-3313-11281	C13H25NO4	4261-76-1
3'-Methoxy-E,E-dienoestrol	1730.72	297.155	15	28.7619	28.886	2.04083e+06	2.00107e+06	946059	72	MS2	0.28984	Delta=0.00653Da; 21.9907PPM	METLIN LOCAL	20001435-1435-1655-5718	C19H20O3	76122-54-8
Dimethyl azelate	1155.51	217.144	15	19.1751	19.3414	9.41427e+06	9.20254e+06	1.81173e+06	119	MS2	0.28615	Delta=0.00075Da; 3.45393PPM	Main Standard Library	824-217-251-618	C11H20O4	1732-10-1
DG(18:3(9Z,12Z,15Z)/20:0/0:0)[iso2]	1669.02	647.56	15	27.7123	27.9218	1.82038e+07	1.81915e+07	2.58586e+06	879	MS2	0.28604	Delta=-0.00089Da; 1.37424PPM	METLIN LOCAL	20003707-3707-4261-14638	C41H74O5
3-Pyrimidin-2-yl-Propionic Acid	1736.77	153.071	15	28.9055	29.0546	1.0387e+06	1.03869e+06	212744	212743	MS2	0.28112	Delta=0.00480Da; 31.3679PPM	METLIN LOCAL	20022062-22062-23097-79268	C7H8N2O2	439108-20-0
Pro Asn Arg Arg	1320.49	542.323	15	21.9232	22.1166	2.80382e+06	2.80151e+06	577274	475	MS2	0.27985	Delta=0.00735Da; 13.5497PPM	METLIN LOCAL	20134992-134992-136382-421334	C21H39N11O6
12,13 diHOME-(d4)	1314.12	319.285	15	21.7945	21.987	1.92027e+06	1.87554e+06	383397	90	MS2	0.27909	Delta=0.00668Da; 20.9124PPM	METLIN LOCAL	20022880-22880-24361-84225	C18H30D4O4
PC(18:2(2E,4E)/0:0)	1320.49	520.341	15	21.9232	22.1166	1.63197e+07	1.62821e+07	3.36514e+06	572	MS2	0.27894	Delta=0.00144Da; 2.76832PPM	METLIN LOCAL	20017654-17654-18195-62790	C26H50NO7P
Ne-Methyl-L-lysine	44.672	161.129	15	0.660853	0.801694	5.51554e+07	5.51322e+07	18277934	4032	MS2	0.27809	Delta=0.00033Da; 2.0772PPM	METLIN LOCAL	20000039-39-64-236	C7H16N2O2	7622-29-9
Lys His Met	1068.9	415.212	15	17.6646	17.9022	3.82124e+06	3.78558e+06	832437	58	MS2	0.27736	Delta=0.00006Da; 0.155253PPM	METLIN LOCAL	20005982-5982-6542-22574	C17H30N6O4S1
Ser Arg Met	1385.55	393.199	15	23.0104	23.1762	4.71454e+06	4.71453e+06	934126	934125	MS2	0.27699	Delta=0.00783Da; 19.9031PPM	METLIN LOCAL	20005880-5880-6440-22192	C14H28N6O5S1
Latia luciferin	1092.71	237.186	15	18.0796	18.2977	3.99869e+06	3.79477e+06	398888	28	MS2	0.27344	Delta=0.00058Da; 2.45562PPM	METLIN LOCAL	20030330-30330-31738-106475	C15H24O2
Fexofenadine HCl	1303.76	502.294	15	21.6432	21.8594	3.59119e+06	3.59117e+06	939382	939381	MS2	0.27301	Delta=-0.00099Da; 1.97096PPM	GNPS LOCAL	78609-5763-5763-5763		"153439-40-8, 83799-24-0 (HCl)"
MLS001076126-01!	851.459	316.213	15	14.1018	14.3021	5.81666e+06	5.66804e+06	1.09206e+06	253	MS2	0.27289	Delta=0.00570Da; 18.0258PPM	GNPS LOCAL	85041-7947-7947-7947
Succinylmonocholine	535.374	204.124	15	8.83476	9.0326	1.09966e+06	907653	122074	16	MS2	0.27148	Delta=0.00056Da; 2.72789PPM	METLIN LOCAL	20001945-1945-2194-7468	C9H17NO4	5518-77-4
Phe Gln Trp Tyr	1435.43	643.294	15	23.8398	24.0077	8.31357e+06	8.31356e+06	2246022	2246021	MS2	0.26984	Delta=0.00665Da; 10.3337PPM	METLIN LOCAL	20071928-71928-73130-231058	C34H38N6O7
Arbutin	955.658	273.254	15	15.7999	16.0587	2.73982e+06	2.72284e+06	319262	156	MS2	0.26871	Delta=-0.00448Da; 16.395PPM	HMDB LOCAL	30011139-73502-73502-73502	C12H16O7	497-76-7
(-)-Obtusadiene	1301.13	297.083	15	21.6013	21.7718	3.5118e+06	3.43297e+06	668594	159	MS2	0.2678	Delta=-0.00174Da; 5.84242PPM	METLIN LOCAL	20030486-30486-31896-106965	C15H21BrO
1-(6-[3]-ladderane-hexanoyl)-2-(8-[3]-ladderane-octanyl)-sn-glycerophosphocholine	1577.18	788.559	15	26.1807	26.3694	8.15835e+06	8.15834e+06	1.47412e+06	1474122	MS2	0.26658	Delta=0.00019Da; 0.234977PPM	METLIN LOCAL	20023744-23744-25231-86857	C46H78NO7P
O-octanoyl-R-carnitine	775.751	288.218	15	12.8394	13.0411	3.07832e+06	3.06018e+06	513338	352	MS2	0.26654	Delta=0.00058Da; 2.02707PPM	METLIN LOCAL	20014243-14243-15051-53319	C15H29NO4
Oxoglutaric acid	52.9856	145.014	15	0.801841	0.985991	2.90068e+07	2.90013e+07	5.78083e+06	5442	MS2	0.26488	Delta=-0.00057Da; 3.93171PPM	METLIN LOCAL	20000062-62-97-359	C5H6O5	328-50-7
PC(17:2(9Z,12Z)/17:2(9Z,12Z))	1564.62	754.538	15	25.9941	26.1601	2.99396e+07	2.98723e+07	5899616	661	MS2	0.26273	Delta=-0.00060Da; 0.800211PPM	METLIN LOCAL	20016938-16938-17479-60637	C42H76NO8P
O-decanoyl-R-carnitine	971.433	316.249	15	16.1027	16.28	1.80638e+06	1.7759e+06	398560	151	MS2	0.26247	Delta=0.00070Da; 2.22357PPM	METLIN LOCAL	20014247-14247-15055-53331	C17H33NO4
SM(d18:1/24:1(15Z))	1664	813.687	15	27.6283	27.9218	1.80875e+07	1.8066e+07	2232237	804	MS2	0.2617	Delta=0.00239Da; 2.9323PPM	METLIN LOCAL	20018835-18835-19403-66521	C47H93N2O6P
1-(8Z,11Z,14Z-eicosatrienoyl)-sn-glycero-3-phosphocholine	1357.12	546.357	15	22.5349	22.6804	1.30788e+06	1.26145e+06	308997	15	MS2	0.25577	Delta=0.00169Da; 3.08492PPM	METLIN LOCAL	20003412-3412-3917-13476	C28H52NO7P
Ser Lys Arg Arg	1404.48	546.354	15	23.3236	23.4905	3.63569e+07	3.63485e+07	8624010	3120	MS2	0.25551	Delta=0.00727Da; 13.3014PPM	METLIN LOCAL	20157770-157770-159194-489946	C21H43N11O6
PC(18:1(9Z)/18:2(9Z,12Z))[U]	1619.88	784.585	15	26.914	27.1022	1.0038e+07	9.83019e+06	1.48334e+06	81	MS2	0.25529	Delta=-0.00021Da; 0.267433PPM	METLIN LOCAL	20017070-17070-17611-61033	C44H82NO8P
Pro Ala Asp Lys Thr	1320.49	531.276	15	21.902	22.0953	1.0697e+06	994042	264382	12	MS2	0.25502	Delta=-0.00165Da; 3.10485PPM	METLIN LOCAL	20195079-195079-196614-602984	C22H38N6O9
N-Oleoyl-L-Serine	1151.75	370.295	15	19.1129	19.2792	2.6198e+06	2.59774e+06	698676	159	MS2	0.25484	Delta=0.00027Da; 0.721499PPM	METLIN LOCAL	20022513-22513-23791-82025	C21H39NO4	NA
Val Asn Arg Arg	1362.07	544.339	15	22.5979	22.7856	1.87077e+07	1.86952e+07	3.57968e+06	727	MS2	0.25099	Delta=0.00708Da; 13.0108PPM	METLIN LOCAL	20174952-174952-176439-541890	C21H41N11O6
Gln Tyr Tyr Trp	1329.52	659.289	15	22.074	22.2422	1.70702e+07	1.70667e+07	4.11397e+06	2842	MS2	0.25026	Delta=0.00641Da; 9.7295PPM	METLIN LOCAL	20146285-146285-147684-455300	C34H38N6O8
Penbutolol	1209.12	292.228	15	20.0652	20.2378	4.02091e+06	3.93042e+06	957148	167	MS2	0.25014	Delta=-0.00052Da; 1.77943PPM	Main Standard Library	286-943-1004-2392	C18H29NO2	38363-40-5
DG(P-14:0/18:1(9Z))	1599.65	551.505	15	26.5778	26.7451	8.55955e+06	8.53661e+06	1711415	419	MS2	0.24896	Delta=0.00130Da; 2.35039PPM	METLIN LOCAL	20003990-3990-4545-15499	C35H66O4
Glycerophospho-N-Palmitoyl Ethanolamine	1344.14	452.276	15	22.291	22.49	3.39591e+06	3.38953e+06	782308	607	MS2	0.24805	Delta=-0.00176Da; 3.89801PPM	METLIN LOCAL	20022403-22403-23615-81322	C21H44NO7P	100575-09-5
PC(20:4(5Z,8Z,11Z,14Z)/20:4(5Z,8Z,11Z,14Z))[U]	1569.6	830.569	15	26.056	26.2436	1.3862e+07	1.3848e+07	2.12904e+06	508	MS2	0.24789	Delta=-0.00023Da; 0.281481PPM	METLIN LOCAL	20017192-17192-17733-61399	C48H80NO8P
SM(d18:0/24:1(15Z))	1705.49	815.703	15	28.2786	28.4679	8.56863e+06	8.55168e+06	1.28181e+06	198	MS2	0.24521	Delta=0.00288Da; 3.53189PPM	METLIN LOCAL	20018842-18842-19410-66542	C47H95N2O6P
Dictazoline E	995.235	255.123	15	16.4799	16.6749	6.09624e+06	6.02524e+06	1.17868e+06	388	MS2	0.24515	Delta=-0.00782Da; 30.6519PPM	GNPS LOCAL	425028-2114-2114-2114		1221070-83-2
(1S,Z)-3-((S)-3-hydroxy-2-methylpropylidene)-1-methyloctahydro-2H-quinolizin-1-ol	1025.6	240.196	15	17.0068	17.1792	1.63467e+06	1.54673e+06	276834	56	MS2	0.24252	Delta=0.00047Da; 1.947PPM	METLIN LOCAL	20194495-194495-196066-601080	C14H25NO2
N-Didesmethylmifepristone (RU 42848)	881.789	402.25	15	14.6089	14.7831	3.13158e+06	3.1053e+06	663547	170	MS2	0.24136	Delta=0.00673Da; 16.7219PPM	METLIN LOCAL	20000747-747-912-3253	C27H31NO2	104004-92-4
(3E)-3-butylidene-1,3-dihydro-2-benzofuran-1-one	946.688	189.092	15	15.5815	15.9496	1.52782e+06	1.35365e+06	99962.5	18	MS2	0.23923	Delta=0.00037Da; 1.95672PPM	Main Standard Library	1300-801-861-1998	C12H12O2	551-08-6
1-Hexadecyl-2-arachidonoyl-glycerol	1729.49	603.536	15	28.6565	28.9462	1.12527e+07	1.12527e+07	1.88987e+06	1889873	MS2	0.23538	Delta=0.00176Da; 2.90822PPM	METLIN LOCAL	20020601-20601-21223-72202	C39H70O4
Vinylacetylglycine	838.153	144.139	15	13.8179	14.0796	5.05304e+06	4.66211e+06	530736	22	MS2	0.23294	Delta=-0.00895Da; 62.0929PPM	HMDB LOCAL	30000711-9788-9788-9788	C6H9NO3	73122-61-9
SM(d18:0/16:0)	1572.12	705.592	15	26.0978	26.2863	8.70253e+06	8.6808e+06	1.74542e+06	269	MS2	0.23145	Delta=0.00159Da; 2.25066PPM	METLIN LOCAL	20018832-18832-19400-66512	C39H81N2O6P
8-oxo-3,7-Dimethyl-6E-octenyl acetate	829.075	213.149	15	13.708	13.9251	1.25823e+06	1.11631e+06	145317	10	MS2	0.22951	Delta=0.00065Da; 3.04664PPM	METLIN LOCAL	20023239-23239-24723-85322	C12H20O3
PC(18:3(9Z,11E,13E)/18:3(9Z,11E,13E))	1550.92	778.538	15	25.7437	25.8903	3.78808e+06	3.70125e+06	623753	44	MS2	0.2292	Delta=-0.00021Da; 0.274603PPM	METLIN LOCAL	20017114-17114-17655-61165	C44H76NO8P
Lys Asn Pro	412.499	358.208	15	6.78727	6.98273	985017	848975	149578	10	MS2	0.22818	Delta=-0.00085Da; 2.38105PPM	METLIN LOCAL	20008394-8394-8957-31425	C15H27N5O5
PC(18:1(9Z)/22:6(4Z,7Z,10Z,13Z,16Z,19Z))[U]	1592.2	832.584	15	26.4535	26.6196	1.48332e+07	1.47422e+07	2.3514e+06	194	MS2	0.22746	Delta=-0.00063Da; 0.756469PPM	METLIN LOCAL	20017081-17081-17622-61066	C48H82NO8P
3-decaprenyl-4,5-dihydroxybenzoic acid	1664	835.669	15	27.6283	27.8381	9.18744e+06	9.17126e+06	1.18277e+06	320	MS2	0.22611	Delta=0.00891Da; 10.6646PPM	METLIN LOCAL	20030795-30795-32202-107893	C57H86O4
(S)-Ureidoglycolic acid	1572.12	135.102	15	26.1185	26.2643	1.3068e+07	1.29979e+07	1.5035e+06	141	MS2	0.22505	Delta=0.00398Da; 29.4592PPM	HMDB LOCAL	30000792-10849-10849-10849	C3H6N2O4	7424-03-5
Dibucaine (Cinchocaine) HCl	1137.7	344.223	15	18.8966	19.0267	1.7504e+06	1.7504e+06	439565	439564	MS2	0.22455	Delta=-0.00994Da; 28.8766PPM	GNPS LOCAL	78632-5785-5785-5785		"61-12-1, 85-79-0 (free base)"
PC(18:2(9Z,12Z)/18:2(9Z,12Z))[U]	1590.96	782.569	15	26.4323	26.6196	7.25109e+07	7.24384e+07	11743655	1264	MS2	0.22406	Delta=-0.00036Da; 0.464865PPM	METLIN LOCAL	20017102-17102-17643-61130	C44H80NO8P
5β-Cholestane-3α-ol	1305.03	371.364	15	21.6643	21.8594	1.1347e+06	1.1288e+06	248693	132	MS2	0.22252	Delta=0.00107Da; 2.87073PPM	METLIN LOCAL	20020280-20280-20854-70904	C27H48O	NA
Arg Val Trp	524.807	460.276	15	8.61771	8.76866	2.46975e+06	2.46772e+06	402879	574	MS2	0.22146	Delta=0.00943Da; 20.489PPM	METLIN LOCAL	20006141-6141-6701-23150	C22H33N7O4
MLS002222320-01!60762-57-4	888.279	227.165	15	14.6965	14.9139	3.71843e+07	3.70958e+07	4949257	447	MS2	0.22012	Delta=0.00766Da; 33.72PPM	GNPS LOCAL	85767-8665-8665-8665
Jasminoside; (2S,3Z,4S)-2-(?-D-Glucopyranosyloxy)-4-(2-methoxy-2-oxoethyl)-3-(2-{[(2E)-3-phenyl-2-propenoyl]oxy}ethylidene)-3,4-dihydro-2H-pyran-5-carboxylic acid	1410.69	568.193	15	23.4289	23.5951	5.39464e+06	5.34003e+06	1.24308e+06	112	MS2	0.21809	Delta=-0.00942Da; 16.5791PPM	METLIN LOCAL	20900238-900238-198033-608614	C26H30O13
Lupinine	1335.78	170.154	15	22.1587	22.3464	2.24899e+06	2.07672e+06	367920	40	MS2	0.21471	Delta=0.00044Da; 2.60069PPM	METLIN LOCAL	20020998-20998-21702-73982	C10H19NO	486-70-4
1-Linoleoylglycerophosphocholine	1305.03	520.341	15	21.6855	21.9232	4.36811e+06	4.32273e+06	791999	134	MS2	0.20752	Delta=0.00149Da; 2.86441PPM	METLIN LOCAL	20000001-1-1-2	C26H50NO7P	15895-41-7
PC(16:0/18:3(9Z,12Z,15Z))[U]	1587.21	756.553	15	26.3486	26.5367	4.40727e+07	4.40248e+07	8385037	1710	MS2	0.20592	Delta=-0.00050Da; 0.659291PPM	METLIN LOCAL	20016830-16830-17371-60313	C42H78NO8P
13(S)-HpODE	1150.54	311.222	15	18.9915	19.2686	4.9494e+06	4.90768e+06	592491	299	MS2	0.20467	Delta=-0.00109Da; 3.50882PPM	METLIN LOCAL	20013791-13791-14456-51211	C18H32O4	33964-75-9
L-4-Hydroxy-3-methoxy-a-methylphenylalanine	1174.25	226.098	15	19.485	19.6781	6.67623e+06	6.63665e+06	1.1693e+06	195	MS2	0.20452	Delta=-0.00937Da; 41.4551PPM	METLIN LOCAL	20000660-660-814-2914	C11H15NO4	6739-31-7
His Pro	1730.72	253.129	15	28.7619	28.9253	6.32698e+06	6.32697e+06	2934996	2934995	MS2	0.20343	Delta=-0.00082Da; 3.23219PPM	METLIN LOCAL	20012679-12679-13248-47237	C11H16N4O3
1-cyclopropyl-6,7-difluoro-1,4-dihydro-8-hydroxy-4-oxo-3-Quinoline-3-carboxylic acid	51.4083	282.049	15	0.801694	0.933965	1.99083e+07	1.99053e+07	6.69219e+06	3649	MS2	0.20259	Delta=-0.00214Da; 7.58734PPM	GNPS LOCAL	81561-1464-1464-1464		294644-90-9
2,2-Dihydroperoxypropane	1375.75	109.102	15	22.8273	23.0104	2.98033e+06	2.8579e+06	432033	15	MS2	0.19792	Delta=0.00101Da; 9.25743PPM	HMDB LOCAL	30015272-100230-100230-100230	C3H8O4	2614-76-8
6-hydroxysphingosine	1271.74	316.285	15	21.0889	21.3021	1.24505e+06	1.08815e+06	189959	16	MS2	0.19681	Delta=0.00071Da; 2.23295PPM	METLIN LOCAL	20030861-30861-32268-108091	C18H37NO3
PS(18:0/20:4(5Z,8Z,11Z,14Z))	1454.3	812.545	15	24.1545	24.323	1.87652e+06	1.81292e+06	306087	21	MS2	0.19623	Delta=0.00128Da; 1.56929PPM	METLIN LOCAL	20018149-18149-18691-64281	C44H78NO10P
MLS001140379-01!1-[2-(4-butyl-2-oxochromen-7-yl)oxyacetyl]piperidine-4-carboxamide	1104.17	387.194	15	18.3185	18.4892	1.07012e+06	1.06642e+06	233880	226	MS2	0.19284	Delta=0.00163Da; 4.20978PPM	GNPS LOCAL	79741-6745-6745-6745
Ubiquinone 8	1572.12	727.575	15	26.0978	26.2863	4.24468e+06	4.2366e+06	856043	347	MS2	0.19226	Delta=0.00858Da; 11.7983PPM	METLIN LOCAL	20003557-3557-4106-14154	C49H74O4	2394-68-5
5-trans Prostaglandin D2	621.707	335.223	15	10.2743	10.449	4.8696e+06	4.65709e+06	956640	49	MS2	0.18905	Delta=0.00591Da; 17.6432PPM	METLIN LOCAL	20022488-22488-23755-81882	C20H32O5	NA
PC(16:0/22:6(3Z,6Z,9Z,12Z,15Z,18))[U]	1550.92	806.572	15	25.7647	25.9313	1.20714e+07	1.19903e+07	2280754	224	MS2	0.18787	Delta=0.00226Da; 2.79729PPM	METLIN LOCAL	20016866-16866-17407-60422	C46H80NO8P
PC(18:1(9Z)/20:4(5Z,8Z,11Z,14Z))[U]	1598.4	808.585	15	26.516	26.7451	5.25355e+07	5.23414e+07	6806548	305	MS2	0.18513	Delta=-0.00017Da; 0.210026PPM	METLIN LOCAL	20017076-17076-17617-61051	C46H82NO8P
PC(18:3(6Z,9Z,12Z)/18:1(9Z))[U]	1564.62	782.571	15	25.9941	26.1601	6.67207e+07	6.66556e+07	14327675	1542	MS2	0.18458	Delta=0.00196Da; 2.49972PPM	METLIN LOCAL	20017109-17109-17650-61151	C44H80NO8P
m/z 311 of diterpene esters (including phorbol ester) collected from phorbol-12,13-didecanoate	428.166	311.171	15	7.02672	7.24549	480656	452249	76184.4	23	MS2	0.1835	Delta=0.00654Da; 21.0174PPM	GNPS LOCAL	478108-2220-2220-2220
trans-3-Hydroxycotinine glucuronide	1074.13	369.348	15	17.7931	17.9913	519599	512465	91296.4	45	MS2	0.18187	Delta=0.00236Da; 6.38963PPM	HMDB LOCAL	30000936-12074-12074-12074	C16H20N2O8	132929-88-5
(5E,10E)-19-methylvitamin D3 / (5E,10E)-19-methylcholecalciferol	1329.52	399.359	15	22.074	22.2422	1.8138e+06	1.81069e+06	355202	270	MS2	0.18091	Delta=-0.00328Da; 8.20915PPM	METLIN LOCAL	20019459-19459-20034-68442	C28H46O
Enflurane	65.5978	184.986	15	0.874598	1.38855	8.65732e+06	8.60332e+06	521502	178	MS2	0.1805	Delta=0.00716Da; 38.7297PPM	METLIN LOCAL	20001957-1957-2211-7532	C3H2ClF5O	13838-16-9
Cer(d18:0/24:1(15Z))	1684.11	650.646	15	27.9639	28.1732	7.27952e+06	7.25067e+06	1.14492e+06	145	MS2	0.17904	Delta=0.00167Da; 2.56965PPM	METLIN LOCAL	20018816-18816-19384-66464	C42H83NO3
(4E,6E,d14:2) sphingosine	1029.45	242.212	15	17.0511	17.2862	1.83238e+06	1.78767e+06	228500	68	MS2	0.17879	Delta=0.00052Da; 2.15573PPM	METLIN LOCAL	20030865-30865-32272-108105	C14H27NO2
PC(O-14:0/20:4(5Z,8Z,11Z,14Z))[U]	1603.48	740.558	15	26.6196	26.8498	6.32989e+06	6.09559e+06	816327	17	MS2	0.17723	Delta=-0.00067Da; 0.911079PPM	METLIN LOCAL	20017425-17425-17967-62103	C42H78NO7P
PC(16:0/19:2(9Z,12Z))[U]	1582.16	772.587	15	26.2643	26.4744	1.88395e+07	1.88394e+07	2.73147e+06	2731470	MS2	0.17716	Delta=0.00192Da; 2.48538PPM	METLIN LOCAL	20016837-16837-17378-60335	C43H82NO8P
5-Methoxytryptamine	646.741	189.113	15	10.4734	10.8963	6.43429e+06	6.41093e+06	647176	903	MS2	0.17448	Delta=0.00755Da; 39.9233PPM	Main Standard Library	1163-1634-1922-4534	C11H14N2O	608-07-1
_130036	493.371	356.192	15	8.13717	8.30952	2.59698e+06	2.57741e+06	476427	156	MS2	0.17442	Delta=0.00610Da; 17.1256PPM	GNPS LOCAL	478469-2229-2229-2229		942195-19-9
PC(16:0/22:5(7Z,10Z,13Z,16Z,19Z))[U]	1568.37	808.587	15	25.8694	26.3905	5.01519e+07	4.9731e+07	7.46377e+06	334	MS2	0.17402	Delta=0.00174Da; 2.15212PPM	METLIN LOCAL	20016865-16865-17406-60419	C46H82NO8P
1α-hydroxy-18-(4-hydroxy-4-methylpentyloxy)-23,24,25,26,27-pentanorvitamin D3 / 1α-hydroxy-18-(4-hydroxy-4-methylpentyloxy)-23,24,25,26,27-pentanorcholecalciferol	1490.63	447.348	15	24.7595	24.9278	1.35962e+07	1.35412e+07	3.00492e+06	324	MS2	0.17299	Delta=0.00096Da; 2.14685PPM	METLIN LOCAL	20019705-19705-20280-69181	C28H46O4
Trolox	927.979	249.112	15	15.3495	15.5575	4.01168e+06	3.96882e+06	698365	276	MS2	0.17283	Delta=-0.00090Da; 3.62855PPM	METLIN LOCAL	20022402-22402-23613-81314	C14H18O4	53188-07-1
PC(O-18:1(9Z)/16:0)[U]	1614.84	746.608	15	26.8084	27.0191	1.20759e+07	1.20324e+07	1.76041e+06	396	MS2	0.17102	Delta=0.00171Da; 2.28937PPM	METLIN LOCAL	20017391-17391-17933-62002	C42H84NO7P
PC(18:0/22:5(7Z,10Z,13Z,16Z,19Z))[U]	1595.92	836.619	15	26.4323	26.6817	8.4714e+06	8.47138e+06	1.03859e+06	1038591	MS2	0.16968	Delta=0.00256Da; 3.05891PPM	METLIN LOCAL	20017008-17008-17549-60848	C48H86NO8P
Threonolactone	1053.62	119.086	15	17.477	17.6646	2.52653e+07	2.50839e+07	5142203	351	MS2	0.16903	Delta=-0.00940Da; 78.9346PPM	HMDB LOCAL	30000748-10369-10369-10369	C4H6O4	21730-93-8
Hydroxythiopental	1172.97	259.112	15	19.4642	19.635	3.4918e+07	3.48445e+07	8564113	956	MS2	0.16799	Delta=0.00117Da; 4.51233PPM	METLIN LOCAL	20002252-2252-2528-8584	C11H18N2O3S	104328-21-4
Atrazin-desisopropyl	1733.16	174.062	15	28.8454	28.9674	1.85849e+06	1.85797e+06	657245	1366	MS2	0.1679	Delta=0.00692Da; 39.756PPM	Main Standard Library	1043-403-442-1050	C5H8ClN5	1007-28-9
Deoxyadenosine	52.4759	252.109	15	0.819932	0.953063	5.35973e+06	5.35368e+06	1.71162e+06	584	MS2	0.16777	Delta=-0.00063Da; 2.49892PPM	Main Standard Library	871-812-873-2026	C10H13N5O3	958-09-8
PGF2α Alcohol methyl ether	1406.93	337.272	15	23.3664	23.5332	2.19663e+07	2.19457e+07	6033056	1539	MS2	0.16558	Delta=0.00258Da; 7.65538PPM	METLIN LOCAL	20013865-13865-14565-51612	C21H38O4	143656-18-2
Guggulsterone	600.933	313.21	15	9.92897	10.1014	3.75831e+06	3.72266e+06	839926	137	MS2	0.16327	Delta=-0.00686Da; 21.9022PPM	Main Standard Library	640-1367-1590-3770	C21H28O2	95975-55-6
Ginkgolide J	1520.81	425.4	15	25.2626	25.4526	1.73158e+07	1.72741e+07	3185167	525	MS2	0.16279	Delta=-0.00623Da; 14.6451PPM	HMDB LOCAL	30010809-71143-71143-71143	C20H24O10	107438-79-9
PC(18:4(2E,4E,6E,11Z)/18:1(11Z))[U]	1544.62	780.557	15	25.6606	25.8486	8.19549e+06	8.15212e+06	1.25555e+06	215	MS2	0.16187	Delta=0.00337Da; 4.31898PPM	METLIN LOCAL	20017116-17116-17657-61172	C44H78NO8P
PC(16:0/18:2(2Z,4Z))	1570.84	758.572	15	26.077	26.2643	1.75587e+08	1.75347e+08	33543888	2353	MS2	0.16164	Delta=0.00231Da; 3.0402PPM	METLIN LOCAL	20016819-16819-17360-60281	C42H80NO8P
17-phenyl trinor Prostaglandin A2	1406.93	369.199	15	23.3664	23.5332	3.16419e+06	3.16417e+06	745959	745958	MS2	0.16152	Delta=-0.00658Da; 17.825PPM	METLIN LOCAL	20022477-22477-23739-81818	C23H28O4	38315-51-4
PC(16:1(7Z)/18:2(9Z,12Z))[U]	1552.16	756.556	15	25.7647	25.9941	2.08901e+07	2.08327e+07	3038635	619	MS2	0.16142	Delta=0.00185Da; 2.44689PPM	METLIN LOCAL	20016895-16895-17436-60509	C42H78NO8P
PC(16:0/19:3(9Z,12Z,15Z))[U]	1598.4	770.57	15	26.5367	26.8498	9.50139e+06	9.48308e+06	861218	316	MS2	0.16011	Delta=0.00082Da; 1.05923PPM	METLIN LOCAL	20016838-16838-17379-60337	C43H80NO8P
Lys Cys His	960.824	387.181	15	15.9276	16.1027	5.5888e+06	5.56136e+06	1.2407e+06	422	MS2	0.15993	Delta=0.00015Da; 0.375788PPM	METLIN LOCAL	20006723-6723-7283-25291	C15H26N6O4S1
Vedaprofen	362.942	283.176	15	5.93989	6.15631	9.83684e+06	9.72072e+06	1.28887e+06	288	MS2	0.15945	Delta=0.00746Da; 26.3441PPM	Main Standard Library	33-1305-1483-3489	C19H22O2	71109-09-6
PC(0:0/20:4(5Z,8Z,11Z,14Z))	1303.76	544.342	15	21.6432	21.8807	3.41931e+06	3.40966e+06	753294	324	MS2	0.15858	Delta=0.00171Da; 3.14227PPM	METLIN LOCAL	20023738-23738-25225-86840	C28H50NO7P
3-oxohexacosanoic acid	1509.49	411.384	15	25.0114	25.2415	2.75365e+07	2.74684e+07	5.60119e+06	666	MS2	0.15817	Delta=0.00072Da; 1.75729PPM	METLIN LOCAL	20022922-22922-24404-84356	C26H50O3
2-Isopropylmaleate	510.435	159.066	15	8.33148	8.59463	7.23454e+06	6.98412e+06	802254	44	MS2	0.15801	Delta=0.00054Da; 3.41303PPM	METLIN LOCAL	20002680-2680-2984-10097	C7H10O4	44976-69-4
PC(18:1(9Z)/22:5(7Z,10Z,13Z,16Z,19Z))[U]	1608.51	834.6	15	26.6399	26.8929	5.56359e+06	5.46329e+06	676844	55	MS2	0.15774	Delta=-0.00054Da; 0.652797PPM	METLIN LOCAL	20017080-17080-17621-61063	C48H84NO8P
PC(20:2(11E,14E)/20:2(11E,14E))	1617.37	838.634	15	26.8498	27.0607	7.00555e+06	6.95495e+06	1131071	168	MS2	0.15509	Delta=0.00218Da; 2.6044PPM	METLIN LOCAL	20017186-17186-17727-61382	C48H88NO8P
PC(15:0/15:0)[U]	1559.65	706.54	15	25.9103	26.0978	2.68908e+07	2.68809e+07	4739728	1535	MS2	0.15312	Delta=0.00163Da; 2.30166PPM	METLIN LOCAL	20016772-16772-17313-60140	C38H76NO8P
4,5-(methanoxyethano)isolongifol-4-ene	1262.78	261.222	15	20.8758	21.1317	4.5594e+06	4.46537e+06	584991	60	MS2	0.15281	Delta=0.00064Da; 2.45088PPM	METLIN LOCAL	20030450-30450-31859-106850	C18H28O
PC(18:0/22:6(9Z,11Z,13Z,15Z,17Z,19))	1573.36	834.603	15	26.1185	26.3069	4.77968e+06	4.70308e+06	745583	60	MS2	0.15248	Delta=0.00223Da; 2.66615PPM	METLIN LOCAL	20017011-17011-17552-60857	C48H84NO8P
N-Oleoyl-D-sphingomyelin	1564.62	729.592	15	25.973	26.1601	2.82918e+06	2.82917e+06	583649	583648	MS2	0.15233	Delta=0.00165Da; 2.25886PPM	METLIN LOCAL	20000342-342-464-1731	C41H81N2O6P	108392-10-5
PC(18:2(9Z,12Z)/20:1(13Z))	1608.51	812.619	15	26.6609	26.9981	1.53497e+07	1.5294e+07	1.55422e+06	205	MS2	0.15193	Delta=0.00217Da; 2.66932PPM	METLIN LOCAL	20017105-17105-17646-61139	C46H86NO8P
PC(14:0/18:3(9Z,12Z,15Z))[U]	1559.65	728.521	15	25.9103	26.0978	7.57134e+06	7.54471e+06	1.16754e+06	207	MS2	0.15043	Delta=-0.00126Da; 1.72645PPM	METLIN LOCAL	20016749-16749-17290-60070	C40H74NO8P
Pro Gly Lys Ala	471.307	372.224	15	7.76728	7.96348	9.08703e+06	8.9986e+06	1.77198e+06	149	MS2	0.14938	Delta=-0.00059Da; 1.57945PPM	METLIN LOCAL	20132461-132461-133855-413753	C16H29N5O5
5-Acetyl-4-methylthiazole	1733.16	142.035	15	28.8454	28.9674	1.07429e+07	1.07383e+07	3761967	2991	MS2	0.14924	Delta=0.00328Da; 23.0836PPM	METLIN LOCAL	20001313-1313-1520-5267	C6H7NOS	38205-55-9
PC(17:0/17:0)[U]	1619.88	762.603	15	26.8929	27.1022	2.46116e+07	2.45612e+07	3.73393e+06	637	MS2	0.14731	Delta=0.00217Da; 2.83919PPM	METLIN LOCAL	20016915-16915-17456-60569	C42H84NO8P
PC(23:0/10:0)[U]	1598.4	748.587	15	26.4744	26.8498	2.08095e+07	2.07396e+07	2.23961e+06	429	MS2	0.14708	Delta=0.00201Da; 2.68529PPM	METLIN LOCAL	20017247-17247-17788-61565	C41H82NO8P
Hydroxyamobarbital	438.652	243.134	15	7.22416	7.42081	518212	487106	68797.4	27	MS2	0.14611	Delta=0.00037Da; 1.5086PPM	METLIN LOCAL	20000400-400-525-1941	C11H18N2O4	1421-07-4
Netilmicin	1468.08	476.307	15	24.365	24.5292	3.73602e+06	3.7354e+06	622654	1636	MS2	0.14571	Delta=-0.00073Da; 1.52873PPM	METLIN LOCAL	20020430-20430-21016-71446	C21H41N5O7
5-Hydroxy-7-methoxy-8-C-methylflavanone	1099.11	285.113	15	18.2336	18.4029	2.23537e+07	2.23175e+07	4887019	1233	MS2	0.14519	Delta=0.00035Da; 1.2332PPM	METLIN LOCAL	20029651-29651-31066-104455	C17H16O4
PC(16:0/15:0)[U]	1573.36	720.555	15	26.077	26.3277	3.7157e+07	3.70965e+07	4.65531e+06	372	MS2	0.14518	Delta=0.00160Da; 2.22219PPM	METLIN LOCAL	20016797-16797-17338-60215	C39H78NO8P
(8S,Z)-6-((S)-3-hydroxy-2-methylpropylidene)-8-methyloctahydroindolizin-8-ol	1025.6	226.181	15	17.0068	17.1576	1.93354e+06	1.86687e+06	232296	67	MS2	0.14511	Delta=0.00041Da; 1.80351PPM	METLIN LOCAL	20194439-194439-196010-600913	C13H23NO2
PC(18:1(11Z)/20:1(13Z))	1631.21	814.634	15	27.0812	27.2925	3.54882e+06	3.54395e+06	460914	272	MS2	0.14418	Delta=0.00243Da; 2.98802PPM	METLIN LOCAL	20017027-17027-17568-60905	C46H88NO8P
PC(14:0/16:1(9Z))[U]	1537.18	704.524	15	25.5361	25.7228	7.25962e+06	7.25961e+06	1.54434e+06	1544343	MS2	0.143	Delta=0.00183Da; 2.60069PPM	METLIN LOCAL	20016742-16742-17283-60050	C38H74NO8P
DIHYDROJASMONIC ACID, METHYL ESTER	908.258	227.165	15	14.9139	15.2043	7.77301e+06	7.65741e+06	1.09178e+06	29	MS2	0.143	Delta=0.00062Da; 2.72547PPM	METLIN LOCAL	20021034-21034-21750-74167	C13H22O3	24851-98-7
Lys Thr Lys Lys	1381.81	504.343	15	22.9496	23.1142	1.86248e+06	1.86247e+06	393361	393360	MS2	0.14056	Delta=-0.00721Da; 14.2951PPM	METLIN LOCAL	20104895-104895-106213-330620	C22H45N7O6
CAY10614	1619.88	628.604	15	26.8718	27.1022	1.99414e+06	1.99412e+06	488164	488163	MS2	0.14034	Delta=0.00164Da; 2.61057PPM	METLIN LOCAL	20022639-22639-24000-82858	C42H77NO2	1202208-36-3
PC(O-16:0/18:2(9Z,12Z))[U]	1607.24	744.592	15	26.6817	26.8929	8.66932e+06	8.64115e+06	1.34366e+06	216	MS2	0.1395	Delta=0.00179Da; 2.40972PPM	METLIN LOCAL	20017442-17442-17984-62155	C42H82NO7P
Glycycoumarin	1468.08	369.384	15	24.3858	24.5494	6.21292e+06	6.21291e+06	1.3495e+06	1349497	MS2	0.13914	Delta=-0.00288Da; 7.79676PPM	HMDB LOCAL	30019033-124346-124346-124346	C21H20O6	94805-82-0
Enterocin	1301.13	445.121	15	21.6013	21.7718	3.44528e+06	3.20663e+06	693648	30	MS2	0.13778	Delta=0.00804Da; 18.0625PPM	GNPS LOCAL	1645-99-99-99
PC(14:0/20:5(5Z,8Z,11Z,14Z,17Z))[U]	1544.62	752.522	15	25.6404	25.8486	3.82713e+06	3.74145e+06	566833	31	MS2	0.13665	Delta=-0.00046Da; 0.608293PPM	METLIN LOCAL	20016756-16756-17297-60091	C42H74NO8P
PC(16:1(9Z)/16:1(9Z))[U]	1554.62	730.54	15	25.8277	25.973	4.55802e+06	4.34607e+06	749832	18	MS2	0.1365	Delta=0.00174Da; 2.37661PPM	METLIN LOCAL	20016898-16898-17439-60518	C40H76NO8P
PC(O-16:0/16:0)[U]	1609.76	720.592	15	26.7451	26.9561	9.14607e+06	9.07757e+06	1.04385e+06	81	MS2	0.13596	Delta=0.00169Da; 2.3512PPM	METLIN LOCAL	20017433-17433-17975-62128	C40H82NO7P
Ferulic acid 4-O-glucuronide	1421.82	371.316	15	23.6158	23.7995	3.31096e+06	3.23621e+06	660960	67	MS2	0.13554	Delta=0.00082Da; 2.20836PPM	HMDB LOCAL	30022480-145456-145456-145456	C16H18O10
PC(16:0/22:6(4Z,7Z,10Z,13Z,16Z,19Z))[U]	1575.86	806.569	15	26.1601	26.3486	2.74848e+07	2.73941e+07	4683179	461	MS2	0.13431	Delta=-0.00020Da; 0.252662PPM	METLIN LOCAL	20016870-16870-17411-60433	C46H80NO8P
PC(15:0/16:1(9Z))[U]	1552.16	718.54	15	25.7857	25.9522	6.82372e+06	6.76368e+06	1.4101e+06	96	MS2	0.13411	Delta=0.00155Da; 2.15188PPM	METLIN LOCAL	20016775-16775-17316-60149	C39H76NO8P
PC(16:1(9Z)/18:0)[U]	1590.96	760.588	15	26.4323	26.6196	2.51012e+08	2.50941e+08	43049204	4627	MS2	0.13255	Delta=0.00242Da; 3.18198PPM	METLIN LOCAL	20016899-16899-17440-60521	C42H82NO8P
Uridine	867.374	244.191	15	14.3464	14.5653	984657	904409	132065	39	MS2	0.13141	Delta=-0.00866Da; 35.464PPM	GNPS LOCAL	479752-9296-9296-9296		58-96-8
PC(15:0/18:1(9Z))[U]	1577.18	746.571	15	26.1185	26.4744	3.8442e+07	3.8442e+07	5.41971e+06	5419710	MS2	0.13076	Delta=0.00186Da; 2.48631PPM	METLIN LOCAL	20016779-16779-17320-60161	C41H80NO8P
PC(16:1(7Z)/22:6(4Z,7Z,10Z,13Z,16Z,19Z))	1555.88	804.553	15	25.8486	25.9941	5.05912e+06	4.90616e+06	1.05341e+06	21	MS2	0.1304	Delta=-0.00048Da; 0.595099PPM	METLIN LOCAL	20017404-17404-17946-62041	C46H78NO8P
PC(O-14:0/18:1(9Z))	1603.48	718.576	15	26.6196	26.8498	1.53778e+07	1.536e+07	1746070	548	MS2	0.12894	Delta=0.00170Da; 2.36476PPM	METLIN LOCAL	20017419-17419-17961-62086	C40H80NO7P
SM(d18:1/25:0)	1728.23	829.718	15	28.6565	28.9055	8.4358e+06	8.43578e+06	925267	925266	MS2	0.12872	Delta=0.00252Da; 3.04313PPM	METLIN LOCAL	20018846-18846-19414-66554	C48H97N2O6P
PC(18:0/18:1(9Z))[U]	1623.64	788.619	15	26.977	27.2302	4.60078e+07	4.59456e+07	6.93557e+06	1109	MS2	0.12851	Delta=0.00233Da; 2.95344PPM	METLIN LOCAL	20016965-16965-17506-60719	C44H86NO8P
Benzomalvin B_120255	52.4759	380.132	15	0.819932	1.01194	5.43929e+06	5.4358e+06	1.35889e+06	941	MS2	0.12532	Delta=-0.00942Da; 24.7809PPM	GNPS LOCAL	478449-2286-2286-2286		157047-96-6
Anandamide (20:2, n-6)	1325.72	352.322	15	22.0082	22.2005	3.00179e+06	2.97024e+06	521035	81	MS2	0.12003	Delta=0.00049Da; 1.38878PPM	METLIN LOCAL	20014314-14314-15130-53578	C22H41NO2
PC(16:0/16:1(9Z))[U]	1564.62	732.556	15	25.9941	26.1807	1.00462e+08	1.00374e+08	18495366	2021	MS2	0.11984	Delta=0.00180Da; 2.4588PPM	METLIN LOCAL	20016800-16800-17341-60224	C40H78NO8P
Ala Ile Glu Ser	1413.21	419.215	15	23.4905	23.6158	1.3303e+06	1.33029e+06	357471	357470	MS2	0.11977	Delta=0.00147Da; 3.50688PPM	METLIN LOCAL	20037232-37232-38325-126340	C17H30N4O8
PC(15:0/18:2(9Z,12Z))[U]	1557.13	744.556	15	25.8486	26.035	1.08904e+07	1.08784e+07	1869279	520	MS2	0.11815	Delta=0.00188Da; 2.52662PPM	METLIN LOCAL	20016780-16780-17321-60164	C41H78NO8P
17-phenyl trinor Prostaglandin E2 serinol amide	1053.62	460.27	15	17.477	17.6646	2.30622e+07	2.27778e+07	4928280	443	MS2	0.11774	Delta=0.00061Da; 1.31453PPM	METLIN LOCAL	20021954-21954-22917-78560	C26H37NO6	NA
5-Aminoimidazole-4-carboxamide	43.5145	127.123	15	0.639267	0.783152	1.01152e+07	1.01033e+07	3.96767e+06	1480	MS2	0.11744	Delta=-0.00048Da; 3.77586PPM	HMDB LOCAL	30001798-20720-20720-20720	C4H6N4O	360-97-4
N-Octanoyl-D-sphingosine	1520.81	426.403	15	25.2626	25.4526	4.95594e+06	4.94724e+06	891313	241	MS2	0.11486	Delta=0.00993Da; 23.2878PPM	Main Standard Library	343-156-182-445	C26H51NO3	74713-59-0
2,4-Diamino-6,7-dimethoxyquinazoline	1352.09	221.227	15	22.388	22.5979	3.65805e+06	3.33223e+06	322242	21	MS2	0.11408	Delta=-0.00827Da; 37.3824PPM	HMDB LOCAL	30041015-248699-248699-248699	C10H12N4O2
Lapachol	775.751	243.077	15	12.8174	13.019	2.99374e+06	2.96859e+06	456350	135	MS2	0.113	Delta=0.00015Da; 0.617088PPM	GNPS LOCAL	81710-1526-1526-1526		84-79-7
L-Methionine sulfone	1162.91	182.053	15	19.2792	19.4642	1.9995e+07	1.98624e+07	3659220	358	MS2	0.11134	Delta=0.00512Da; 28.1236PPM	Main Standard Library	511-1186-1269-3024	C5H11NO4S	7314-32-1
7-Oxotetradecanoic acid	1068.9	243.196	15	17.7072	17.9241	1.00552e+06	959411	114268	29	MS2	0.11016	Delta=0.00058Da; 2.37708PPM	METLIN LOCAL	20022928-22928-24410-84374	C14H26O3
PC(17:1(9Z)/18:0)[U]	1602.22	774.603	15	26.5986	26.7451	1.18719e+07	1.18698e+07	2153551	1524	MS2	0.10921	Delta=0.00228Da; 2.93722PPM	METLIN LOCAL	20016936-16936-17477-60632	C43H84NO8P
Blepharin	1310.22	328.285	15	21.7945	21.902	2.51038e+06	2.44604e+06	583339	50	MS2	0.10715	Delta=-0.00880Da; 26.806PPM	HMDB LOCAL	30010561-69426-69426-69426	C14H17NO8	27625-86-1
Terbinafine metabolite	1730.72	314.182	15	28.7619	28.9055	4.03865e+06	3.98835e+06	1.75238e+06	98	MS2	0.10563	Delta=0.00641Da; 20.4161PPM	METLIN LOCAL	20002168-2168-2437-8279	C19H23NO3
Noradrenochrome o-semiquinone	763.755	167.155	15	12.5725	12.8394	1.71695e+06	1.6866e+06	184155	66	MS2	0.10442	Delta=-0.00635Da; 37.9887PPM	HMDB LOCAL	30008163-50690-50690-50690	C8H8NO3
7,4'-Dimethoxy-6-C-methylflavanone	1142.9	299.128	15	18.9617	19.1548	841179	829386	154392	55	MS2	0.10441	Delta=0.00056Da; 1.85901PPM	METLIN LOCAL	20029508-29508-30925-104032	C18H18O4
B27A06	566.949	444.245	15	9.3612	9.53627	7.27445e+06	7.20655e+06	1.29753e+06	219	MS2	0.1037	Delta=0.00608Da; 13.6861PPM	GNPS LOCAL	81086-9167-9167-9167
Isoferuloyl C1-glucuronide	1449.27	371.316	15	24.0915	24.2174	1.58936e+06	1.53561e+06	283838	28	MS2	0.1018	Delta=0.00105Da; 2.82778PPM	HMDB LOCAL	30022496-145552-145552-145552	C16H18O10
