# Supplementary material for: Velvet Antler Mobilizes Endothelial Progenitor Cells to Promote Angiogenesis and Repair Vascular Endothelial Injury in Rats Following Myocardial Infarction
Source: Front Physiol. 2019 Jan 17;9:1940. doi: 10.3389/fphys.2018.01940 (PMC6344410; doi:10.3389/fphys.2018.01940)
Supplement: TABLE S2 — LC-MS analysis (relative content greater than 0.05%). [file Table_2.xls]

## Sheet: Sheet4
Class	Name	score	maxo	relative content	tR(s)	m/z(Da)
Acids	Phosphoric acid	0.78947	13972375	4.14438e+07	1745.05	96.9595
Amides	Isopropamide	0.58151	104800192	4.41106e+07	1375.75	353.267
Amides	Linoleamide	0.59515	87803760	3.69568e+07	1334.53	280.264
Amides	Nicotinamide	0.81064	6.2979e+07	6.96714e+06	57.1838	123.056
Amides	Roxatidine acetate HCl	0.92016	13276706	5.58819e+06	1380.62	349.212
Amides；Sulfonamides	Tolbutamide	0.86339	71357126	1.25208e+08	831.68	271.112
Amino Acids	arginine	0.90367	17509504	7.36978e+06	46.9891	175.119
Amino Acids	Citrulline	0.82368	1.05277e+07	1.68089e+07	49.1959	176.103
Amino Acids	D-Histidine	0.65667	3656207	1.08448e+07	46.9332	154.062
Amino Acids	Dl-Aspartic acid	0.83818	20056362	5.94897e+07	49.297	132.03
Amino Acids	Dl-Glutamic acid	0.96236	100920400	3.40739e+08	49.1959	148.061
Amino Acids	Dl-Norleucine	0.92991	550123264	3.07147e+08	50.2978	118.086
Amino Acids	Glutamine	0.91701	21393078	6.34546e+07	48.1105	145.061
Amino Acids	Glutathione	0.79554	2.41932e+06	7.17602e+06	51.7499	306.075
Amino Acids	L-Tyrosine	0.91963	15886515	6.68666e+06	56.0379	182.081
Amino Acids	N-Acetylneuraminic acid	0.86114	2.43741e+06	7.22966e+06	50.5438	308.097
Amino Acids	Pyroglutamic acid	0.86269	10745599	2.90817e+07	48.1105	128.035
Amino Acids	Taurine	0.86603	24085574	1.01377e+07	49.1959	126.022
Amino Acids and Derivatives	9-Aminoacridine	0.96278	2.91003e+06	8.6315e+06	926.536	193.086
Amino Acids and Derivatives	Glycoursodeoxycholic acid	1	2.92295e+06	7.23457e+06	1161.72	450.322
carbocyclic fatty acid	(±)12(13)-EpOME	0.79073	4.64236e+06	1.21149e+07	1249.99	319.225
Carnitine	L-Carnitine	0.82384	68965064	2.90275e+07	49.1959	162.113
Ceramide	Ceramide (18:1/16:0)	0.75986	25963300	1.0928e+07	1553.42	538.521
Cholesterol	7-Ketocholesterol	1	35160928	1.47993e+07	1445.49	401.342
Choline	Cholic acid	0.85214	2.15637e+06	6.39605e+06	1160.23	407.279
Choline	Choline	0.90544	800944704	3.37119e+08	48.1016	104.107
Choline	Glycocholic acid	0.96292	2.14146e+06	5.08418e+06	1082.18	430.296
Fatty Esters	Glycerol 1-hexadecanoate	0.92303	56606984	2.3826e+07	1375.75	331.285
Fatty Acids	10E,12Z-Octadecadienoic acid	1	4.63055e+06	1.37348e+07	1384.97	279.232
Fatty Acids	5(Z),11(Z),14(Z)-Eicosatrienoic acid	0.91753	6273097	1.86068e+07	1405.06	305.247
Fatty Acids	7Z, 10Z, 13Z, 16Z, 19Z-docosapentaenoic acid	0.89734	4915242	1.45792e+07	1394.44	329.247
Fatty Acids	All-cis-4,7,10,13,16-docosapentaenoic acid	0.91104	6.83924e+06	1.85955e+07	1299.86	331.264
Fatty Acids	Arachidonic Acid	0.9407	100506272	3.09043e+08	1379.84	303.232
Fatty Acids	cis-4,10,13,16-Docosatetraenoic Acid	0.92169	9400325	2.78825e+07	1422.11	331.263
Fatty Acids	Cis-8,11,14-Eicosatrienoic acid	0.9286	8.46275e+06	2.4187e+07	1299.86	307.264
Fatty Acids	Docosahexaenoic acid	0.80734	3.09433e+06	9.17817e+06	1376.03	327.232
Fatty Acids	Docosatrienoic Acid	0.76418	2.36047e+06	7.00146e+06	1451.39	333.279
Fatty Acids	Hexadecanedioic acid	0.86586	11896472	5.00725e+06	1109.35	309.204
Fatty Acids	Palmitic acid	1	2345576	6.95727e+06	1407.67	255.232
Fatty Acids	Petroselinic acid	1	16360552	4.85275e+07	1419.51	281.247
Fatty Amides	Oleoyl Ethyl Amide	0.66729	63473588	2.67161e+07	1425.5	310.311
Fatty Amides	Stearamide	0.90993	121359240	5.10803e+07	1415.71	284.295
Fatty Sex phermone	2E,13Z-Octadecadienal	0.58128	12213066	5.1405e+06	1374.57	265.253
Glycerophospholipids	1-Oleoyl-Sn-Glycero-3-Phosphocholine	0.93758	19304684	8.12538e+06	1362.07	522.357
Glycerophospholipids	1-Palmitoyl-Sn-Glycero-3-Phosphocholine	0.93387	36156864	1.52185e+07	1345.79	496.341
Glycerophospholipids	1-Stearoyl-Sn-Glycerol-3-Phosphocholine	0.93854	28342786	1.19295e+07	1404.48	524.373
Glycerophospholipids	Glycerophosphocholine	0.75047	16332870	6.87453e+06	49.1959	258.11
Glycerophospholipids	PE(18:1(9Z)/0:0)	0.81276	2.33403e+06	6.92303e+06	1360.03	478.292
Hydroxyl fatty acid	8(R)-Hydroxy-(5Z,9E,11Z,14Z)-eicosatetraenoic acid	0.76256	2.63098e+06	7.80382e+06	1257.57	319.227
Hydroxyl fatty acid	Dl-2-hydroxy stearic acid	0.84534	1.99018e+06	5.37475e+06	1405.06	299.258
Indoles and derivatives	(7R,8R,E)-8-methyl-6-(2-methylpropylidene)octahydroindolizine-7,8-diol	0.53197	13160779	5.53939e+06	951.843	226.181
Inhibitors	7-hydroxy-coumarin	0.74013	55946348	2.35479e+07	1162.91	163.039
Inositol	Myoinositol	0.89903	5821269	5.37141e+07	48.1105	179.055
Ketones	2-Ketobutyric acid	0.69836	2068433	6.13523e+06	52.9856	101.024
Nucleosides	Allopurinol	0.93172	31318882	1.31822e+07	118.917	137.046
Nucleosides	Cytidine	0.96154	65562671	3.59042e+07	51.4083	244.093
Nucleosides	Cytosine	0.86328	110505480	4.65119e+07	50.2978	112.051
Nucleosides	Guanine	0.93227	133632442	3.76972e+07	51.4083	152.057
Nucleosides	Hypoxanthine	0.96149	2.06297e+08	9.12159e+07	53.64	137.046
Nucleosides	Uracil	0.91698	7268484	1.32442e+07	80.7038	113.035
Nucleosides	Uridine	0.86225	243.061	1.06357e+07	81.1326	81.1326
Nucleotides	8-Hydroxy-2-deoxyguanosine	0.57326	15184328	8.60367e+06	57.8997	282.083
Nucleotides	Altretamine	0.84782	19819856	8.34221e+06	1162.91	301.141
Organic Acid	5-Formylsalicylic acid	0.93468	188478112	3.33369e+07	1162.91	149.024
Organic Acid	Caffeic acid	0.63098	46740300	1.96731e+07	1162.91	181.05
Organic Acid	Citric acid	0.91276	6019730	1.78553e+07	51.7499	191.019
Organic Acid	Dl-Lactic acid	0.91396	200755856	5.95467e+08	56.6272	89.0239
Organic Acid	Dl-Malic acid	0.96942	73357264	2.17587e+08	51.7499	133.014
Organic Acid（TCA）	Succinic acid	0.81732	2.78136e+06	8.24986e+06	59.1595	117.019
Others	Trihexyphenidyl	0.758	23073844	9.71182e+06	1334.53	302.246
Phosphosphingolipids	SM(d18:1/16:0)	0.86728	43035940	1.81139e+07	1559.65	703.577
SerumProteins	Heme B	0.80692	117693144	4.95372e+07	1047.38	616.179
sphingosine	Phytosphingosine	0.58559	22642070	9.53009e+06	1058.61	318.301
Terpenes	Crucigasterin 277	0.56809	25976658	1.09336e+07	1359.59	278.246
